# Supplementary material for: The apolipoprotein B and apolipoprotein A-I Ratio serves as a strong prognostic factor for the overall survival of patients with colorectal cancer
Source: Front Oncol. 2023 Jan 13;12:1089688. doi: 10.3389/fonc.2022.1089688 (PMC9880464; doi:10.3389/fonc.2022.1089688)
Supplement: Supplementary file 2 [file DataSheet_2.zip]

Archive with 16 entries (15 files):
- Source data+statistical program/
- __MACOSX/._Source data+statistical program
- Source data+statistical program/ColOrvsLivOr.csv
- __MACOSX/Source data+statistical program/._ColOrvsLivOr.csv
- Source data+statistical program/.DS_Store
- __MACOSX/Source data+statistical program/._.DS_Store
- Source data+statistical program/SimultaneousremovalCL.csv
- __MACOSX/Source data+statistical program/._SimultaneousremovalCL.csv
- Source data+statistical program/DataDemo20211128 PYX.xlsx
- __MACOSX/Source data+statistical program/._DataDemo20211128 PYX.xlsx
- Source data+statistical program/ColvsLivvsLung.csv
- __MACOSX/Source data+statistical program/._ColvsLivvsLung.csv
- Source data+statistical program/Baseline.csv
- __MACOSX/Source data+statistical program/._Baseline.csv
- Source data+statistical program/ColoLiverLung20191023.Rmd
- __MACOSX/Source data+statistical program/._ColoLiverLung20191023.Rmd
