# Supplementary material for: The apolipoprotein B and apolipoprotein A-I Ratio serves as a strong prognostic factor for the overall survival of patients with colorectal cancer
Source: Front Oncol. 2023 Jan 13;12:1089688. doi: 10.3389/fonc.2022.1089688 (PMC9880464; doi:10.3389/fonc.2022.1089688)
Supplement: Supplementary file 2 [file DataSheet_2.zip › Source data+statistical program/SimultaneousremovalCL.csv]

Group	IntensityAPOB	AreaAPOB	IntensitySPTA1	AreaSPTA1	IntensityFLNC	AreaFLNC	IntensityANK1	AreaANK1	Survival	OS	Age	Gender	Diff	Tumor invation	Neuro	MVI	Edge	Lymph	Meta	Dukes
0	2	2	0	0	0	0	2	4	1	84.52	47	1	2	1	0	0	0	1	1	4
1	2	2	0	0	2	1	1	3	1	40.05	54	0	2	1	0	0	0	1	1	4
1	0	0	0	0	1	3	1	4	1	38.34	52	1	2	0	0	0	0	1	1	4
1	2	2	0	0	2	3	1	2	1	23.79	74	0	1	1	1	0	0	1	1	4
1	2	2	0	0	2	3	0	0	1	12.08	50	0	1	1	0	0	0	0	1	4
0	2	3	0	0	2	3	2	2	0	79.52	58	0	2	0	0	0	0	0	1	4
1	1	1	0	0	1	3	1	1	0	81.71	54	0	2	1	0	0	0	0	1	4
0	2	4	0	0	1	1	2	4	0	78.09	42	0	1	0	0	1	0	0	1	4
0	1	2	0	0	0	0	2	4	0	76.89	56	0	2	1	0	0	0	0	1	4
0	2	2	0	0	1	2	1	4	0	66.55	41	0	2	1	0	0	0	1	1	4
0	2	3	0	0	0	0	1	2	0	75.65	30	0	2	1	1	1	0	0	1	4
1	2	2	0	0	1	3	2	2	0	73.78	55	0	2	1	0	0	0	1	1	4
0	1	4	1	3	2	3	2	4	1	31.68	53	0	2	0	0	1	0	0	1	4
0	2	3	0	0	2	2	1	1	1	33.89	47	0	2	1	0	0	0	0	1	4
0	1	3	0	0	0	0	1	2	0	61.81	52	0	2	0	0	1	0	0	1	4
0	2	2	0	0	1	3	1	1	1	61.48	49	1	1	0	1	0	0	1	1	4
1	0	0	0	0	1	3	1	3	1	30.09	58	0	2	1	0	0	0	0	1	4
1	1	2	0	0	0	0	0	0	0	69.05	53	1	2	0	0	0	0	1	1	4
0	2	2	0	0	0	0	2	3	0	74.31	77	0	2	0	0	0	0	1	1	4
1	1	3	0	0	2	1	3	4	1	44.65	62	1	1	1	0	0	0	1	1	4
0	2	3	0	0	0	0	2	4	0	61.61	63	1	1	0	1	0	0	0	1	4
0	2	3	0	0	2	1	2	4	1	42.92	46	0	2	1	0	0	0	0	1	4
0	2	3	0	0	0	0	1	3	1	25.21	51	1	2	0	1	0	0	1	1	4
0	2	3	0	0	0	0	0	0	0	63.75	45	0	2	0	0	1	0	1	1	4
0	2	3	0	0	1	3	1	4	0	63.11	48	0	1	1	1	1	0	1	1	4
0	2	3	0	0	1	3	2	4	0	60.98	53	0	2	0	1	1	0	0	1	4
0	1	3	0	0	1	3	2	4	0	61.51	45	1	2	1	1	0	0	1	1	4
