# Supplementary material for: The apolipoprotein B and apolipoprotein A-I Ratio serves as a strong prognostic factor for the overall survival of patients with colorectal cancer
Source: Front Oncol. 2023 Jan 13;12:1089688. doi: 10.3389/fonc.2022.1089688 (PMC9880464; doi:10.3389/fonc.2022.1089688)
Supplement: Supplementary file 2 [file DataSheet_2.zip › Source data+statistical program/DataDemo20211128 PYX.xlsx]

## Sheet: CombinedDedu
Group	PathoID	FollowID	Name	CaseNo	SubID	APOB	APOA1	CHO	HDL-C	LDL-C	TG	ICIs	IntensityAPOB	AreaAPOB	IntensitySPTA1	AreaSPTA1	IntensityFLNC	AreaFLNC	IntensityANK1	AreaANK1	OPDate	Survival	SurDate	OS	Recurrence	ReDate	FollowUpID	Age	Gender	Diff	Tumor invation	Neuro	MVI	Edge	Lymph	Meta	Dukes	TNM
2	483161	483161	邓泉明	0000206937	肝1	0.82	0.83	3.87	1.03	2.33	1.30	0	2	3	0	0	1	1	1	1	2012-01-04 00:00:00	0	2017-06-01	65.8333	NA	NA	483161	46	0	2	1	0	0	0	1	0	3
2	483549	483549	熊保联	080097	肝1	1.00	1.34	5.60	1.57	3.42	1.52	0	1	3	0	0	0	0	1	2	2012-01-10 14:19:32	0	2019-08-29	92.9134	NA	NA	483549	73	1	2	Unknow	Unknow	Unknow	Unknow	Unknow	1	4
2	483634	483634	周志权	205401	肝4	1.13	0.92	5.26	0.85	3.52	1.92	0	2	2	0	0	2	1	2	4	2012-01-11 10:09:46	1	2015-05-12	40.5526	NA	NA	483634	49	0	1	1	0	0	0	0	0	2
3	483685	483685	廖燕烦	230127	肺9	1.20	1.15	6.09	1.29	4.21	0.86	0	3	2	0	0	3	1	1	3	2012-01-11 17:16:56	0	2019-11-27	95.876	NA	NA	483685	61	0	1	1	0	0	0	0	1	4
2	483718B	483718	陈普友	230161	肠1，肝7	1.02	1.37	5.82	1.49	4.21	1.26	0	2	1	0	0	0	0	0	0	2012-01-12 10:13:13	1	2014-04-24	27.7525	NA	NA	483718	62	1	2	0	0	0	0	1	1	4
3	484337	484337	杨旦	230637	肺3	0.51	1.12	5.44	0.69	1.36	17.37	0	2	1	0	0	2	1	1	3	2012-01-31 14:35:32	1	2012-11-30	10.1131	NA	NA	484337	55	0	2	1	0	0	0	0	1	4
2	484612	484612	符纯达	230775	肝1	1.06	0.77	4.49	0.65	3.08	1.61	0	2	2	0	0	0	0	0	0	2012-02-03 15:10:58	1	2012-11-30	10.0122	NA	NA	484612	65	0	2	Unknow	Unknow	Unknow	Unknow	Unknow	1	4	T4NXM1
2	485327B	485327	黄爱姣	0000226558	肠1，肝7	0.12	0.62	1.68	0.69	0.57	0.85	0	2	2	0	0	1	1	0	0	2012-02-15 10:19:05	1	2019-01-25	84.519	NA	NA	485327	47	1	2	1	0	0	0	1	1	4
2	485580	485580	黎宗鹏	0000221323	肝1	1.03	1.11	5.87	1.22	4.08	1.80	0	3	2	0	0	2	3	2	4	2012-02-17 14:22:53	0	2019-01-23	84.38	NA	NA	485580	57	0	1	1	0	0	0	0	1	4	T4N0M1
2	485778	485778	曾利福	0000226195	肝1	0.78	1.51	4.82	1.92	2.52	0.55	0	1	3	0	0	0	0	1	1	2012-02-21 10:10:52	1	2013-12-09	21.8859	NA	NA	485778	59	0	2	1	0	0	0	1	1	4
2	486394B	486394	陈和古	0000231939	肠1，肝2	0.95	1.04	5.34	0.95	3.84	1.47	0	1	1	0	0	2	1	1	3	2012-02-29 09:28:15	1	2015-06-15	40.0535	NA	NA	486394	54	0	2	1	0	0	0	1	1	4
2	486492	486492	朱志德	0000223665	肝1	0.95	1.01	5.34	1.04	4.06	1.01	0	2	2	0	0	0	0	0	0	2012-03-01 09:17:48	1	2015-02-15	36.0204	NA	NA	486492	43	0	2	1	0	0	0	0	1	4
2	487023	487023	洪国祥	0000212835	肝1	1.46	1.26	7.60	1.46	5.20	2.44	0	1	2	0	0	2	1	1	1	2012-03-08 09:38:49	1	2014-02-15	23.6199	NA	NA	487023	50	0	1	1	0	1	0	1	1	4
2	487161	487161	杨全	0000200706	肝1	1.13	1.02	5.54	0.94	3.92	2.21	0	2	1	0	0	3	1	3	4	2012-03-09 14:23:43	1	2014-03-30	25.0133	NA	NA	487161	52	0	2	1	0	0	0	1	0	3	T4N2M0
2	487777	487777	阳孝春	0000232849	肝1	0.78	1.08	4.02	0.85	2.61	2.20	0	1	1	0	0	1	3	0	0	2012-03-16 15:56:02	1	2013-11-15	20.2779	NA	NA	487777	50	0	2	Unknow	Unknow	Unknow	Unknow	Unknow	1	4
2	488043	488043	陈艳香	0000217494	肝1	1.21	1.07	6.20	0.95	3.82	3.45	0	2	1	0	0	2	1	1	2	2012-03-20 17:11:07	1	2014-07-15	28.2095	NA	NA	488043	61	1	1	1	0	0	0	1	1	4	T2N1M1
2	489520	489520	赖德生	0000233611	肝1	1.04	1.31	6.35	1.64	4.39	1.50	0	0	0	0	0	1	3	1	4	2012-04-11 15:27:19	1	2013-03-05	10.9119	NA	NA	489520	51	0	2	1	0	1	0	1	1	4
2	489618	489618	罗连武	0000222116	肝2	0.99	1.18	6.45	1.43	4.09	2.63	0	1	2	0	0	2	2	0	0	2012-04-12 09:42:09	1	2016-06-06	50.5199	NA	NA	489618	45	0	2	1	Unknow	Unknow	0	0	1	4	T3N0M1
3	490204	490204	温燕玲	0000229863	肺4	0.78	1.56	5.29	2.14	3.00	0.75	0	2	3	0	0	2	1	3	4	2012-04-19 14:30:33	1	2015-11-15	43.4798	NA	NA	490204	43	1	2	1	1	0	0	0	1	4
2	491047A	491047	杨惠霞	0000124434	肠6，肝7	1.24	1.33	5.48	1.18	3.92	1.35	0	1	3	0	0	2	1	1	4	2012-04-28 10:15:11	0	2019-03-04	83.3524	NA	NA	491047	67	1	2	1	0	0	0	0	1	4
3	493666	493666	谢建明	0000229534	肺1	0.68	1.08	3.75	1.17	2.23	0.99	0	1	3	0	0	1	3	0	0	2012-05-31 15:09:38	1	2015-08-15	39.0123	NA	NA	493666	51	0	2	Unknow	Unknow	Unknow	Unknow	0	1	4
3	493908	493908	詹若娅	0000236813	肺1	1.38	1.64	6.65	1.57	4.53	2.28	0	1	1	0	0	2	1	2	2	2012-06-04 16:22:49	1	2016-01-15	43.9772	NA	NA	493908	58	1	2	Unknow	Unknow	Unknow	Unknow	Unknow	Unknow	4
3	494183	494183	麦瑞浩	0000197867	肺4	1.07	1.38	5.40	1.35	3.66	1.36	0	1	2	0	0	1	3	2	4	2012-06-07 10:45:37	0	2019-11-27	90.9517	NA	NA	494183	34	0	2	1	Unknow	Unknow	0	0	0	2	T3N0M0
3	494590	494590	赵丽仁	0000200375	肺1	1.44	1.68	7.51	1.37	4.60	2.91	0	2	3	0	0	1	3	1	4	2012-06-12 15:44:48	0	2017-11-09	65.8448	NA	NA	494590	61	1	2	1	Unknow	Unknow	0	1	0	3	T4N1M0
2	495294B	495294	何雪娟	0000237125	肠6，肝7	0.92	1.64	6.41	2.04	3.58	1.38	0	2	2	0	0	2	1	2	4	2012-06-20 16:09:51	1	2015-08-15	38.3442	1	2013-11-15	495294	52	1	2	0	0	0	0	1	1	4
2	495374	495374	秦境荣	0000237765	肝1	1.24	1.12	6.09	1.12	4.29	1.10	0	2	3	0	0	2	1	2	4	2012-06-21 15:21:06	1	2016-01-15	43.412	NA	NA	495374	49	0	2	1	0	1	0	1	1	4	T4N2M1
3	496260	496260	夏绵	0000135721	肺1	0.69	1.03	3.16	0.83	1.82	1.61	0	2	1	0	0	3	3	2	4	2012-07-04 14:15:20	0	2019-07-02	85.1135	NA	NA	496260	71	0	2	Unknow	Unknow	Unknow	Unknow	Unknow	Unknow	4
2	496588	496588	张林生	0000225094	肝1	0.70	0.78	3.42	0.87	1.95	0.77	0	2	3	0	0	1	3	1	4	2012-07-09 10:53:45	1	2012-10-15	3.25153	NA	NA	496588	33	0	2	1	0	0	0	1	1	4	T4N2M1
3	497265	497265	车凤歧	0000238932	肺6	0.63	1.10	3.42	0.97	2.37	0.69	0	1	2	0	0	2	1	2	1	2012-07-17 09:54:22	1	2014-07-15	24.2529	1	2013-06-15	497265	71	0	2	Unknow	Unknow	Unknow	Unknow	0	Unknow	4
3	498548	498548	陈常青	0000213639	肺6	0.87	0.99	4.27	0.88	2.75	1.10	0	0	0	0	0	0	0	1	3	2012-08-01 14:19:09	1	2014-08-15	24.7801	NA	NA	498548	45	1	2	1	Unknow	Unknow	0	1	0	3	T4N2M0
3	498969	498969	魏建军	0000222349	肺4	1.07	1.29	4.75	0.91	2.27	6.17	0	3	2	0	0	0	0	2	2	2012-08-07 14:17:26	0	2019-08-19	85.5802	NA	NA	498969	47	0	2	Unknow	Unknow	Unknow	0	0	1	4
3	499264	499264	谢超平	0000188235	肺1	0.67	0.72	3.47	0.79	2.47	0.57	0	2	2	0	0	0	0	1	4	2012-08-10 14:17:16	1	2014-01-25	17.7468	NA	NA	499264	74	0	2	1	Unknow	Unknow	0	0	0	2	T4N0M0
3	499705	499705	李智新	0000240512	肺11	1.45	1.02	6.67	1.20	4.66	1.70	0	1	2	0	0	1	3	1	3	2012-08-16 16:15:23	1	2015-05-20	33.5441	NA	NA	499705	39	0	2	Unknow	Unknow	Unknow	Unknow	1	Unknow	4	T3N0M0
2	500841B	500841	刘照涵	0000235886	肠1，肝9	0.62	0.94	3.35	0.90	2.34	0.79	0	1	3	0	0	2	3	0	0	2012-08-31 09:42:24	1	2014-08-15	23.7865	NA	NA	500841	74	0	1	1	1	0	0	1	1	4
2	501493	501493	何勇学	0000241667	肝1	1.10	1.16	5.46	1.10	3.87	1.46	0	2	1	0	0	2	3	2	4	2012-09-10 09:38:07	1	2016-04-15	43.7533	NA	NA	501493	47	0	1	Unknow	Unknow	Unknow	Unknow	Unknow	1	4	T2N0M1
2	503084	503084	陈宝娓	0000242827	肝1	0.58	1.35	3.89	1.46	2.07	0.63	0	1	3	0	0	1	3	1	1	2012-09-29 10:07:49	1	2017-08-01	58.8859	NA	NA	503084	43	1	2	1	0	1	0	1	1	4	T3N2M1
3	503806	503806	杨旦	0000230637	肺2	0.48	0.87	3.77	0.45	1.97	7.16	0	2	1	0	0	2	3	2	1	2012-10-16 14:41:15	0	2019-11-27	86.5796	NA	NA	503806	55	0	2	Unknow	Unknow	Unknow	Unknow	Unknow	Unknow	4
2	504529B	504529	陈楚浩	0000238860	肠1，肝2	0.99	1.06	5.15	1.07	3.11	2.24	0	0	0	0	0	2	1	0	0	2012-10-24 11:00:21	1	2013-10-22	12.0847	1	2013-07-15	504529	50	0	1	1	0	0	0	0	1	4
3	504583B	504583	林奕生	0000243571	肠1，肺7	0.60	0.73	3.24	0.63	2.04	1.07	0	2	2	0	0	2	3	2	1	2012-10-24 15:28:24	0	2017-11-30	62.0785	NA	NA	504583	54	0	2	1	1	0	0	1	1	4
2	504773	504773	辛秀琼	0000237227	肝1	0.83	0.85	3.49	0.91	1.82	0.93	0	2	1	0	0	0	0	1	2	2012-10-26 15:37:37	1	2015-07-15	33.045	NA	NA	504773	42	1	2	Unknow	Unknow	Unknow	Unknow	Unknow	1	4
2	505549B	505549	梁国林	0000244111	肠1，肝8	0.73	1	4.64	1.27	2.29	1.54	0	2	3	0	0	1	3	0	0	2012-11-06 09:10:59	0	2019-05-20	79.5206	NA	NA	505549	58	0	2	0	0	0	0	0	1	4
2	506164	506164	熊乐君	0000244775	肝1	0.93	1.47	5.08	1.41	3.42	1.83	0	3	2	0	0	2	1	2	4	2012-11-13 14:34:12	1	2014-07-15	20.2798	NA	NA	506164	50	1	2	Unknow	Unknow	Unknow	Unknow	Unknow	1	4
2	507582A	507582	黄永胜	0000245533	肠1，肝7	0.58	1.12	4.07	1.42	2.14	0.55	0	2	2	0	0	1	3	2	3	2012-11-30 09:56:00	0	2019-06-27	79.9862	NA	NA	507582	45	0	2	0	0	0	0	1	1	4
2	507867B	507867	温思强	0000241103	肠1，肝8	1.19	1.39	6.05	1.56	4.11	1.42	0	0	0	0	0	0	0	0	0	2012-12-04 16:28:30	0	2019-08-22	81.7105	NA	NA	507867	54	0	2	1	0	0	0	0	1	4
2	508137B	508137	谭石明	0000246027	肠1，肝10	1.10	0.94	5.64	1.01	4.29	1.05	0	3	3	0	0	1	3	2	4	2012-12-07 10:04:33	1	2016-11-30	48.4527	NA	NA	508137	77	0	2	0	0	0	0	1	1	4
2	508196	508196	任宏锁	0000239703	肝2	0.71	1.09	3.63	1.10	2.16	0.77	0	1	3	0	0	0	0	0	0	2012-12-07 16:21:07	0	2019-07-10	80.1773	NA	NA	508196	58	0	2	1	0	0	0	0	1	4
2	509223B	509223	罗立志	0000246571	肠1，肝7	0.95	0.97	4.35	0.79	2.86	2.25	0	2	3	0	0	0	0	2	3	2012-12-21 09:25:37	0	2019-05-22	78.0869	NA	NA	509223	42	0	1	0	0	1	0	0	1	4
2	509615	509615	何仲权	0000240628	肝3	1.34	1.16	7.28	1.33	4.73	3.09	0	3	3	0	0	1	3	2	1	2012-12-26 14:48:44	1	2015-07-15	31.0128	NA	NA	509615	58	0	2	1	0	0	0	1	1	4
2	510773	510773	黄余德	0000247574	肝1	0.71	0.91	4.67	1.19	3.24	0.93	0	2	3	0	0	1	3	1	4	2013-01-11 14:43:47	1	2016-12-10	47.6129	NA	NA	510773	51	0	2	Unknow	Unknow	Unknow	Unknow	Unknow	0	4
2	511684B	511684	吴文苑	0000244171	肠1，肝9	0.61	0.91	3.01	0.69	1.70	2.08	0	1	2	0	0	2	1	2	4	2013-01-24 09:39:17	0	2019-05-20	76.8866	1	2015-02-01	511684	56	0	2	1	0	0	0	0	1	4
2	512350	512350	张录泉	0000244510	肝1	0.31	0.58	3.21	0.94	1.96	0.48	0	1	3	0	0	0	0	1	2	2013-02-04 09:16:45	1	2014-05-15	15.4871	NA	NA	512350	63	0	2	1	Unknow	Unknow	0	0	1	4
2	512849B	512849	邱伟超	0000248991	肠3，肝1	0.41	0.88	2.94	0.97	1.36	1.12	0	2	2	0	0	1	1	2	4	2013-02-18 10:23:15	0	2018-08-08	66.5522	NA	NA	512849	41	0	2	1	0	0	0	1	1	4
3	513059	513059	方葵旋	0000225126	肺1	0.83	1.44	5.06	1.63	2.98	1.10	0	1	2	0	0	1	3	1	1	2013-02-20 14:40:44	0	2019-11-28	82.3796	NA	NA	513059	47	0	2	1	0	0	0	1	0	3
2	513202	513202	黄祥教	0000249173	肝1	0.80	1.40	5.39	1.94	3.10	1.01	0	1	3	0	0	1	3	1	1	2013-02-21 16:21:43	1	2013-08-15	5.81061	NA	NA	513202	67	0	2	Unknow	Unknow	Unknow	Unknow	Unknow	0	4
3	514630	514630	李灿恩	0000250145	肺8	0.90	1.46	5.51	1.63	3.36	1.74	0	2	2	0	0	0	0	1	1	2013-03-12 14:26:36	0	2019-11-27	81.6799	NA	NA	514630	32	0	2	Unknow	0	0	Unknow	1	1	3
3	515069	515069	程璐	0000177626	肺1	0.65	1.07	3.77	0.57	1.17	9.67	0	2	3	0	0	3	2	0	0	2013-03-18 13:42:27	0	2019-08-21	78.2143	NA	NA	515069	44	0	2	1	Unknow	Unknow	0	1	0	3	T4N2M0
2	516142A	516142	赖细玉	0000251172	肠1，肝7	0.55	1.35	3.94	1.25	1.65	0.84	0	2	3	0	0	0	0	0	0	2013-03-29 14:32:34	0	2019-11-29	81.1798	NA	NA	516142	65	1	2	1	0	0	0	0	1	4
2	516485B	516485	张奇	0000251289	肠1，肝4	0.63	1.01	3.22	0.98	1.79	0.69	0	2	2	0	0	0	0	0	0	2013-04-03 09:31:11	0	2019-06-21	75.6534	NA	NA	516485	30	0	2	1	1	1	0	0	1	4
2	517303	517303	周由娣	0000250393	肝1	1.10	1.48	5.98	1.69	3.74	1.19	0	2	2	0	0	0	0	0	0	2013-04-12 18:35:18	1	2015-04-15	24.4075	NA	NA	517303	45	1	2	1	Unknow	Unknow	0	1	0	3
2	517455	517455	白国强	0000235676	肝1	1.12	1.25	5.64	1.41	3.83	0.92	0	1	2	0	0	1	1	1	2	2013-04-16 14:16:25	1	2018-05-03	61.4135	NA	NA	517455	51	0	2	1	Unknow	1	0	0	0	2	T4N2M0
2	518298	518298	何东英	0000245058	肝4	0.68	1.15	4.51	1.20	2.84	0.62	0	2	2	0	0	1	3	1	1	2013-04-25 09:37:29	1	2015-10-16	30.12	NA	NA	518298	62	1	2	1	1	0	0	0	1	4	T3N0M1
2	518564B	518564	区耀辉	0000252545	肠1，肝9	1.28	1.17	6.01	0.84	3.63	3.45	0	1	3	0	0	3	1	1	4	2013-04-27 14:20:07	0	2019-05-20	73.7801	NA	NA	518564	55	0	2	1	0	0	0	1	1	4
2	518917B	518917	罗凤坚	0000252931	肠1，肝8	1.02	1.01	4.95	0.97	3.45	0.88	0	1	3	0	0	1	3	3	3	2013-05-03 16:22:33	1	2015-12-10	31.6773	NA	NA	518917	53	0	2	0	0	1	0	0	1	4
3	519360	519360	杨钦畅	0000253336	肺9	0.88	1.19	4.67	1.23	2.98	0.88	0	2	3	0	0	2	1	3	4	2013-05-09 14:36:49	1	2013-11-10	6.14637	NA	NA	519360	72	0	2	Unknow	Unknow	Unknow	Unknow	0	Unknow	4
2	520532	520532	李达富	0000246345	肝1	0.98	1.34	4.81	1.42	3.05	0.99	0	2	3	0	0	1	3	1	1	2013-05-23 09:26:56	1	2015-09-20	28.3202	NA	NA	520532	69	0	2	1	0	1	0	0	1	4	T3N1M1
2	521002	521002	罗军	0000233912	肝1	0.55	1.28	3.80	1.14	1.96	1.59	0	3	2	0	0	1	3	2	4	2013-05-29 14:27:36	1	2019-04-25	71.8799	NA	NA	521002	35	0	2	Unknow	Unknow	Unknow	Unknow	Unknow	Unknow	4	T4N1M0
2	523231	523231	黄炎丰	0000247249	肝1	1.09	1.22	5.54	1.21	3.59	1.70	0	0	0	0	0	1	3	3	4	2013-06-27 10:00:50	1	2014-09-20	14.9861	NA	NA	523231	39	0	1	1	1	0	0	1	1	4	T4N2M1
2	523564	523564	胡存东	0000249635	肝2	1.07	0.98	4.74	0.81	2.93	2.13	0	2	3	1	3	1	3	2	1	2013-07-02 09:19:16	0	2019-06-05	72.1204	NA	NA	523564	62	0	2	1	1	1	0	0	0	2	T3N0M0
2	523671B	523671	林剑波	0000249823	肠2，肝1	0.69	0.88	3.47	1.07	1.85	0.56	0	2	3	0	0	1	3	1	2	2013-07-03 09:32:28	1	2016-04-15	33.8867	NA	NA	523671	47	0	2	1	0	0	0	0	1	4
2	524229B	524229	尹桂文	0000255724	肠2，肝1	1.21	1.12	5.25	0.85	2.99	3.61	0	2	3	0	0	3	2	3	4	2013-07-10 09:27:30	0	2018-08-08	61.8202	NA	NA	524229	60	0	2	1	0	0	0	0	1	4
2	525077A	525077	郑礼容	0000252764	肠1，肝7	0.66	1.20	4.70	1.20	2.91	1.49	0	2	1	0	0	1	3	3	4	2013-07-19 09:38:01	1	2014-11-15	16.12	NA	NA	525077	31	1	2	1	0	0	0	1	1	4
2	525188B	525188	崔建雄	0000256975	肠1，肝7	0.92	1.31	5.29	1.05	3.25	1.81	0	1	3	0	0	1	3	2	1	2013-07-22 14:31:21	0	2018-08-20	61.8132	NA	NA	525188	52	0	2	0	0	1	0	0	1	4
2	525536	525536	李中晶	0000255485	肝1	1.30	1.29	6.58	1.37	4.62	0.76	0	2	3	0	0	1	3	2	1	2013-07-25 09:47:53	0	2019-11-27	77.1864	NA	NA	525536	41	1	2	1	0	0	0	1	1	4	T3N1M1
2	526218B	526218	邓明春	0000256923	肠1，肝8	0.69	1.20	3.77	1.11	2.15	0.88	0	2	3	0	0	1	3	1	2	2013-08-01 16:51:49	1	2018-08-20	61.4766	NA	NA	526218	49	1	1	0	1	0	0	1	1	4
3	526642	526642	陈诗文	0000257916	肺1	0.63	1.12	3.82	0.97	2.25	1.48	0	1	2	0	0	1	3	1	1	2013-08-07 16:48:30	0	2019-07-09	72.0433	NA	NA	526642	77	0	2	Unknow	Unknow	Unknow	Unknow	Unknow	Unknow	4	T2N1M0
2	528577	528577	陈丽贞	0000259218	肝1	0.90	1.40	5.35	1.06	2.23	3.82	0	1	3	0	0	0	0	0	0	2013-08-30 14:35:29	0	2019-05-20	69.6131	NA	NA	528577	55	1	2	Unknow	Unknow	Unknow	Unknow	Unknow	Unknow	4	T3N1M0
3	528729	528729	黄下益	0000228121	肺8	1.23	1.24	6.24	0.99	4.04	2.32	0	1	2	0	0	0	0	1	1	2013-09-02 16:43:45	1	2016-05-15	32.8434	NA	NA	528729	59	0	2	Unknow	Unknow	Unknow	Unknow	0	Unknow	4	T3N1M0
2	528973	528973	肖时妹	0000253284	肝1	1.23	1.54	5.68	1.50	3.46	2.16	0	2	3	1	3	1	3	1	4	2013-09-04 16:46:20	1	2015-12-28	28.1434	NA	NA	528973	61	1	2	1	1	1	0	1	1	4	T4N1M1
2	529152	529152	林柏桃	0000237370	肝1	1.55	1.69	7.25	1.82	4.97	0.86	0	2	2	0	0	1	3	2	1	2013-09-06 14:40:33	1	2016-11-23	39.113	NA	NA	529152	78	1	2	1	0	0	0	1	0	3	T4N1M0
3	529360	529360	唐汉松	0000229663	肺2	0.75	1.03	3.17	0.76	1.81	1.44	0	0	0	0	0	0	0	3	2	2013-09-10 11:36:58	1	2013-11-10	2.0172	NA	NA	529360	80	0	2	1	Unknow	Unknow	0	0	1	4	T3N0M1
2	530350B	530350	曾长根	0000254572	肠1，肝8	1.22	1.29	6.13	1.15	3.97	3.08	0	1	2	1	3	0	0	1	1	2013-09-24 09:23:40	1	2016-03-15	30.087	NA	NA	530350	58	0	2	1	0	0	0	0	1	4
2	530416	530416	郑瑞意	0000243668	肝1	1.06	1.59	5.59	1.79	3.29	0.79	0	2	2	0	0	0	0	2	4	2013-09-24 16:52:15	1	2019-04-25	67.9432	NA	NA	530416	68	0	2	1	0	0	0	1	0	3
2	531267B	531267	林丁香	0000260953	肠1，肝9	1.05	1.32	4.50	1.11	2.69	1.58	0	0	0	0	0	0	0	2	1	2013-10-10 14:31:00	0	2019-06-13	69.0465	NA	NA	531267	53	1	2	0	0	0	0	1	1	4
2	531682	531682	李健力	0000260840	肝1	0.58	1.45	4.51	1.81	1.96	1.07	0	2	2	0	0	0	0	2	2	2013-10-14 16:23:23	0	2019-05-20	68.1106	NA	NA	531682	32	0	2	1	1	0	0	0	0	4	T4N0M0
2	531900	531900	陈伟强	0000252351	肝1	0.94	1.70	5.25	1.78	2.86	2.24	0	0	0	0	0	0	0	1	2	2013-10-16 14:33:32	0	2019-11-28	74.4464	NA	NA	531900	54	0	2	Unknow	Unknow	Unknow	Unknow	Unknow	Unknow	4	T3N1M1
2	532154	532154	刘美贤	0000243306	肝1	0.96	1.22	5.28	0.98	3.29	1.89	0	1	1	0	0	0	0	1	1	2013-10-18 14:27:34	0	2018-10-19	60.8799	NA	NA	532154	46	0	1	1	0	0	0	1	1	4	T3N1M1
2	532255B	532255	乐继明	0000261713	肠6，肝7	0.85	0.86	4.28	0.68	3.00	0.89	0	2	3	0	0	1	3	1	2	2013-10-21 14:26:48	0	2019-11-29	74.3133	NA	NA	532255	77	0	2	0	0	0	0	1	1	4
2	532997	532997	黄雅萍	0000256454	肝1	0.59	1.43	3.81	1.64	2.00	0.48	0	2	1	0	0	0	0	3	4	2013-10-29 14:36:19	1	2014-11-25	13.0464	NA	NA	532997	29	1	2	1	Unknow	Unknow	0	1	1	4	T4N1M1
2	534404B	534404	余贤好	0000256451	肠1，肝2	1.48	1.51	7.79	1.75	5.73	1.19	0	2	3	0	0	2	3	2	3	2013-11-13 09:57:02	1	2017-07-15	44.6528	NA	NA	534404	62	1	1	1	0	0	0	1	1	4
2	534532A	534532	李之原	0000256866	肠1，肝9	0.76	1.08	4.87	1.11	3.27	1.35	0	1	2	0	0	2	2	3	4	2013-11-14 09:59:15	0	2019-05-23	67.1861	NA	NA	534532	25	0	2	1	0	0	0	1	1	4
3	535158	535158	李通惜	0000236132	肺1	0.78	1.27	4.15	1.19	2.52	1.27	0	0	0	0	0	0	0	2	4	2013-11-21 13:06:43	1	2019-01-15	62.6818	NA	NA	535158	59	1	2	Unknow	0	0	Unknow	0	Unknow	4
3	535503	535503	陈艳香	0000217494	肺1	1.45	1.70	6.97	1.80	4.56	2.45	0	1	2	0	0	1	1	1	1	2013-11-26 09:28:41	1	2014-07-15	7.68684	NA	NA	535503	62	1	1	1	Unknow	Unknow	0	1	1	4	T2N1M1
2	536107	536107	黄德明	0000264209	肝1	0.70	1.08	4.25	1.28	2.14	1.75	0	1	1	0	0	2	3	2	3	2013-12-02 16:54:54	1	2015-09-15	21.7098	NA	NA	536107	65	0	2	Unknow	Unknow	Unknow	Unknow	Unknow	Unknow	4	T3N2M0
2	536404	536404	彭务玲	0000264359	肝1	1.39	1.81	8.16	2.43	5.55	0.84	0	2	2	0	0	1	3	2	4	2013-12-05 09:19:14	1	2018-11-03	59.7871	NA	NA	536404	60	1	2	1	Unknow	Unknow	0	0	1	4
2	537609B	537609	赵弘	0000265259	肠1，肝7	0.83	1.53	4.77	1.67	2.67	1.22	0	2	3	0	0	1	3	2	3	2013-12-18 14:39:06	0	2019-11-29	72.3797	NA	NA	537609	55	1	2	1	0	1	0	1	1	4
2	538328	538328	王家同	0000243880	肝1	1.13	1.63	6.30	1.99	4.09	0.95	0	1	1	0	0	2	1	2	4	2013-12-26 09:30:27	1	2015-08-11	19.7535	NA	NA	538328	60	0	1	1	Unknow	Unknow	0	1	1	4	T3N1M1
1	538846	538846	陈家朗	266070	肠1	1.33	1.28	6.32	1.31	4.51	1.75	0	1	1	0	0	1	3	0	0	2014-01-02 14:39:28	0	2019-06-17	66.3796	NA	NA	538846	61	0	2	1	1	0	0	1	0	3
1	538847	538847	陈宏勋	0000266060	肠1	0.70	1.41	4.08	1.60	2.10	0.51	0	1	1	0	0	2	1	1	1	2014-01-02 14:39:43	1	2014-11-15	10.5463	NA	NA	538847	36	0	2	1	0	0	0	1	0	3
1	538963	538963	赵桂荣	0000266326	肠1	0.99	1.34	4.84	1.33	3.11	1.02	0	1	3	0	0	0	0	1	2	2014-01-03 09:20:53	0	2018-04-03	51.687	NA	NA	538963	76	1	2	0	0	0	0	0	0	2
1	538965	538965	邓杏铭	0000266257	肠1	0.73	1.59	4.65	1.97	2.37	0.60	0	0	0	0	0	1	3	3	3	2014-01-03 09:22:07	1	2016-03-15	26.7203	NA	NA	538965	49	1	2	0	0	0	0	0	0	1
1	538981	538981	梁桂带	0000266014	肠1	1.07	1.57	5.38	1.69	3.06	1.65	0	1	2	0	0	0	0	2	1	2014-01-03 14:35:28	1	2015-06-15	17.5797	NA	NA	538981	71	0	1	0	1	0	0	1	0	3
1	539051	539051	陈棋伟	0000256449	肠1	1.12	1.62	6.82	2.02	4.16	0.90	0	1	1	0	0	1	0	2	1	2014-01-03 16:39:41	0	2019-05-20	65.4102	NA	NA	539051	75	0	2	1	1	1	0	1	0	3
1	539097	539097	杨其泉	0000266362	肠1	1.09	1.07	4.76	0.87	3.15	2.30	0	1	3	0	0	0	0	3	4	2014-01-06 14:40:08	1	2019-05-15	65.1463	NA	NA	539097	59	0	2	1	0	0	0	0	0	2
1	539197	539197	蔡桂芳	0000266132	肠1	0.90	1.34	4.62	1.44	2.65	1.05	0	1	3	0	0	0	0	1	1	2014-01-07 09:49:04	0	2019-11-28	71.6864	NA	NA	539197	44	1	2	0	0	0	0	1	0	3
1	539199	539199	崔丹阳	0000266556	肠1	0.60	1.27	4.21	1.45	2.51	0.34	0	1	3	0	0	1	3	3	4	2014-01-07 09:49:16	0	2019-07-24	67.453	NA	NA	539199	43	0	2	0	0	0	0	0	0	2
1	539226	539226	汪敬国	0000129950	肠1	0.82	1.12	4.47	0.96	3.24	1.14	0	2	1	0	0	1	3	3	4	2014-01-07 14:47:28	0	2019-11-28	71.6795	NA	NA	539226	66	0	1	0	0	1	0	0	1	4
2	539359	539359	叶文坚	0000255684	肝1	1.00	0.93	4.81	0.72	2.90	3.06	0	1	2	0	0	0	0	3	4	2014-01-08 14:51:12	0	2019-07-10	66.946	NA	NA	539359	46	0	1	1	0	0	0	0	0	2	T4N0M0
1	539483	539483	陈翰芬	0000266481	肠1	1.50	0.87	6.65	0.81	5.69	1.00	0	1	1	0	0	0	0	1	2	2014-01-09 14:35:55	1	2014-11-15	10.3131	NA	NA	539483	40	0	1	1	0	0	0	1	0	3
1	539561	539561	张云芳	0000266725	肠1	0.88	1.07	4.55	1.08	2.89	1.03	0	1	1	0	0	0	0	0	0	2014-01-09 16:49:12	0	2019-01-28	61.4766	NA	NA	539561	50	1	2	1	0	0	0	1	0	3
1	539611	539611	黎林盛	0000266764	肠1	0.75	1.21	3.83	1.25	2.10	0.64	0	0	0	0	0	0	0	3	2	2014-01-10 09:50:15	1	2017-07-15	42.7197	NA	NA	539611	62	0	2	0	0	0	0	0	0	1
1	539636	539636	巫洪明	0000266546	肠1	1.16	1.43	5.93	1.37	4.14	1.27	0	1	3	0	0	0	0	3	3	2014-01-10 14:38:27	0	2019-11-28	71.5797	NA	NA	539636	59	0	2	1	1	0	0	1	0	3
1	539745	539745	廖绍高	0000266691	肠1	0.45	0.66	2.59	0.68	1.57	0.93	0	1	3	0	0	0	0	2	3	2014-01-13 10:15:58	0	2019-11-28	71.4857	NA	NA	539745	39	0	1	0	0	0	0	1	0	3
1	539882	539882	冯胜	0000266550	肠1	0.94	1.10	5.11	1.10	3.44	0.88	0	1	1	0	0	0	0	3	4	2014-01-14 14:44:49	0	2019-11-28	71.4462	NA	NA	539882	61	0	2	0	0	0	0	0	0	1
1	540089	540089	张火标	0000262252	肠1	0.78	1.25	4.97	1.29	3.06	1.65	0	0	0	0	0	0	0	3	4	2014-01-16 09:42:06	0	2018-08-20	55.8865	NA	NA	540089	49	0	2	1	0	0	0	1	0	3
1	540113	540113	黄庆力	0000164214	肠1	0.84	1.32	4.45	1.45	2.53	0.70	0	0	0	0	0	1	1	3	4	2014-01-16 14:39:57	1	2017-12-13	47.5463	NA	NA	540113	81	0	3	0	0	0	0	0	0	2
1	540217	540217	林保华	0000261475	肠1	1.22	1.15	6.39	1.00	4.36	1.93	0	1	2	0	0	0	0	2	3	2014-01-17 10:06:47	0	2019-11-28	71.3526	NA	NA	540217	65	0	2	0	0	0	0	1	0	3
1	540226	540226	陈转弟	0000266876	肠1	1.09	1.35	6.25	1.25	3.78	2.05	0	1	2	0	0	1	3	0	0	2014-01-17 10:09:31	1	2019-09-26	69.2526	NA	NA	540226	54	1	1	0	1	0	0	1	0	3
1	540341	540341	郑保义	0000267000	肠1	1.15	1.13	5.47	1.17	3.77	1.42	0	1	2	0	0	2	2	2	4	2014-01-20 09:28:42	0	2019-01-28	61.1202	NA	NA	540341	54	0	1	0	1	1	0	1	0	3
1	540345	540345	黄承江	0000267312	肠1	0.92	1.15	4.81	1.10	3.17	1.06	0	0	0	0	0	2	1	2	1	2014-01-20 09:31:44	0	2017-11-21	46.6868	NA	NA	540345	47	0	2	0	0	0	0	0	0	2
1	540356	540356	王猛	0000266995	肠1	1.56	1.12	7.98	1.10	6.38	1.25	0	0	0	0	0	0	0	1	2	2014-01-20 14:42:39	0	2019-11-28	71.2462	NA	NA	540356	45	0	2	0	0	0	0	0	0	2
1	540410	540410	李伟英	0000267357	肠1	1.05	1.23	5.51	1.10	3.54	2.18	0	2	3	0	0	0	0	0	0	2014-01-20 16:44:44	0	2019-07-24	67.0101	NA	NA	540410	53	1	2	1	0	0	0	0	0	2
1	540411	540411	郭力明	0000267157	肠1	0.88	0.98	3.89	0.82	2.49	1.24	0	2	2	0	0	0	0	0	0	2014-01-20 16:44:52	1	2015-07-15	18.0101	NA	NA	540411	43	0	1	1	0	0	0	1	0	3
1	540454	540454	吴兆华	0000267224	肠1	0.92	1.08	4.80	0.98	3.41	0.92	0	1	2	0	0	0	0	2	3	2014-01-21 09:38:02	0	2019-11-28	71.22	NA	NA	540454	69	0	2	0	0	1	0	0	0	2
1	540461	540461	马丽珊	0000267440	肠1	0.99	0.95	4.61	0.95	2.94	1.38	0	1	2	0	0	0	0	2	1	2014-01-21 09:41:27	1	2015-12-01	22.6199	NA	NA	540461	70	1	2	0	0	0	0	1	0	3
1	540480	540480	廖丽容	0000267325	肠1	1.38	1.20	6.67	1.28	5.01	0.92	0	1	1	0	0	0	0	3	4	2014-01-21 14:51:56	1	2015-04-15	14.946	NA	NA	540480	53	1	2	0	1	1	0	0	1	4
1	540673	540673	黄堪文	0000260628	肠1	0.97	1.09	5.11	1.01	3.62	1.18	0	0	0	0	0	1	2	3	4	2014-01-23 09:29:25	1	2015-05-30	16.3868	NA	NA	540673	56	0	2	0	0	0	0	0	0	1
1	540902	540902	王淑娴	0000267332	肠1	1.14	1.23	5.29	1.09	3.59	2.17	0	1	3	0	0	0	0	2	2	2014-01-26 14:26:20	0	2018-07-03	53.9466	NA	NA	540902	63	1	2	0	0	0	0	1	0	3
1	540937	540937	赵寿桃	0000267676	肠1	0.54	1.23	3.38	1.31	1.93	0.62	0	1	3	0	0	0	0	1	3	2014-01-26 16:31:24	0	2019-11-28	71.0437	NA	NA	540937	41	1	1	1	1	1	0	1	0	3
1	540951	540951	彭幼花	0000267755	肠1	0.84	1.46	5.35	1.70	3.191	0.49	0	1	2	0	0	1	3	2	4	2014-01-27 09:16:25	0	2019-11-28	71.0205	NA	NA	540951	75	1	2	0	0	0	0	0	0	1
1	540964	540964	郑秀权	0000267571	肠1	0.78	1.59	4.44	1.70	2.26	0.81	0	0	0	0	0	3	1	2	4	2014-01-27 14:20:28	0	2019-08-14	67.4801	NA	NA	540964	49	1	2	0	0	1	0	0	0	2
1	541116	541116	梁定开	0000267773	肠1	0.86	1.52	4.62	1.32	2.79	1.45	0	1	3	0	0	2	3	2	4	2014-02-08 14:30:04	0	2019-07-24	66.3799	NA	NA	541116	75	0	1	1	0	0	0	1	0	3
1	541271	541271	杨世燕	0000267902	肠1	0.72	1.13	4.18	1.10	2.73	0.75	0	1	3	0	0	0	0	2	4	2014-02-10 16:46:24	0	2019-03-27	62.3434	NA	NA	541271	67	0	2	0	0	0	0	0	0	2
1	541438	541438	朱国强	0000265557	肠1	1.42	1.34	6.65	1.36	4.67	1.78	0	0	0	1	3	1	3	3	4	2014-02-12 09:28:42	0	2019-07-24	66.2535	NA	NA	541438	63	0	2	1	0	0	0	0	0	2
1	541556	541556	方舟	0000268259	肠1	0.86	1.28	5.26	1.46	3.41	0.74	0	0	0	0	0	0	0	3	4	2014-02-13 09:44:25	0	2019-08-19	67.0865	NA	NA	541556	45	0	2	0	0	0	0	0	0	2
1	541572	541572	郑年娥	0000268082	肠1	1.09	1.21	5.42	1.29	3.64	1.03	0	1	1	0	0	0	0	2	4	2014-02-13 14:44:36	1	2015-11-15	21.3129	NA	NA	541572	62	1	2	1	0	0	0	1	0	3
1	541671	541671	黄少苏	0000267904	肠1	0.86	1.59	4.79	1.34	2.66	2.58	0	0	0	0	0	2	2	2	4	2014-02-14 10:12:55	0	2019-11-28	70.4191	NA	NA	541671	62	1	2	0	0	0	0	0	0	1
1	541733	541733	徐细妹	0000268090	肠1	1.07	1.36	5.64	1.41	3.65	1.36	0	0	0	0	0	2	1	2	4	2014-02-14 16:31:11	0	2019-11-28	70.4104	NA	NA	541733	58	1	2	0	0	0	0	0	0	2
1	541868	541868	胡玉球	0000267932	肠1	0.33	1.26	2.42	1.22	0.74	0.84	0	0	0	0	0	0	0	1	1	2014-02-18 09:30:12	0	2019-11-26	70.2201	1	2017-08-15	541868	45	0	2	0	0	0	0	0	0	2
1	541877	541877	崔金华	0000268225	肠1	0.93	1.14	5.08	1.01	3.56	1.04	0	0	0	0	0	0	0	1	2	2014-02-18 09:33:48	0	2019-11-26	70.2201	NA	NA	541877	55	0	2	0	1	0	0	0	0	2
1	542482	542482	叶发展	0000268986	肠1	1.01	1.07	5.40	1.06	3.93	0.90	0	2	2	0	0	0	0	2	3	2014-02-25 14:41:39	0	2019-11-28	70.0463	NA	NA	542482	63	0	2	1	1	0	0	1	0	3
1	542566	542566	龙畅汉	0000268808	肠1	0.76	1.80	5.11	2.22	2.47	1.08	0	1	1	0	0	0	0	2	1	2014-02-25 16:40:16	0	2019-08-12	66.4435	NA	NA	542566	77	0	2	0	0	0	0	0	0	1
1	542645	542645	游玉莲	0000268762	肠1	1.24	1.40	6.29	1.60	4.30	0.65	0	1	2	0	0	0	0	1	1	2014-02-26 14:46:38	0	2019-11-28	70.0128	NA	NA	542645	59	1	2	0	0	0	0	1	0	3
1	542783	542783	罗雪梅	0000269008	肠1	0.90	1.49	5.94	2.12	3.04	1.43	0	0	0	0	0	0	0	0	0	2014-02-27 14:56:23	0	2019-07-24	65.7459	NA	NA	542783	55	1	2	0	0	0	0	1	0	3
1	542880	542880	钟育钦	0000269127	肠1	0.80	1.21	4.07	0.95	2.56	1.70	0	1	3	0	0	0	0	3	4	2014-02-28 09:55:58	0	2019-07-24	65.7195	NA	NA	542880	52	0	2	1	1	1	0	0	0	2
1	543096	543096	李景文	0000269159	肠1	1.37	1.17	6.54	0.97	4.79	1.73	0	2	1	0	0	0	0	1	1	2014-03-03 16:38:37	1	2015-04-15	13.5769	NA	NA	543096	54	0	1	0	0	0	0	1	0	3
1	543164	543164	张留生	0000269140	肠1	0.97	1.57	5.47	1.84	3.33	0.96	0	1	3	0	0	0	0	0	0	2014-03-04 14:39:01	1	2016-04-15	25.7463	NA	NA	543164	67	0	2	0	0	0	0	1	0	3
1	543297	543297	黄月红	0000268915	肠1	1.11	1.39	5.18	1.34	3.04	1.65	0	2	3	0	0	0	0	2	4	2014-03-05 14:43:51	0	2019-11-28	69.7795	NA	NA	543297	38	1	2	0	0	0	0	0	0	1
1	543403	543403	谢作前	0000269457	肠1	0.93	1.26	4.85	1.42	3.01	0.92	0	2	1	0	0	0	0	2	4	2014-03-06 09:38:16	0	2019-04-30	62.6866	NA	NA	543403	49	0	2	1	0	0	0	0	0	2
1	543550	543550	傅广英	0000269597	肠1	0.86	1.51	5.05	1.62	3.04	0.85	0	1	3	0	0	1	3	0	0	2014-03-07 14:40:57	0	2019-07-24	65.4796	NA	NA	543550	63	1	2	1	0	0	0	1	0	3
2	543554	543554	许景英	0000269494	肝1	1.89	1.13	9.18	1.53	7.18	1.65	0	2	3	0	0	0	0	2	4	2014-03-07 14:42:42	0	2019-11-28	69.7129	NA	NA	543554	54	1	2	Unknow	Unknow	Unknow	Unknow	Unknow	Unknow	4
1	543650(30)	543650	吕凤科	0000269359	肠1	1.15	1.48	5.93	1.60	3.94	1.18	0	0	0	0	0	0	0	0	0	2014-03-10 11:03:40	1	2017-05-10	38.5513	NA	NA	543650	63	0	2	0	0	0	0	0	0	2
1	543732	543732	钟秀珍	0000256631	肠1	1.33	1.29	6.39	1.23	4.06	1.00	0	1	3	0	0	0	0	2	3	2014-03-10 16:38:00	1	2016-02-03	23.1436	NA	NA	543732	57	1	2	0	0	0	0	1	0	3
2	544041B	544041	麦瑞其	0000265299	肠1，肝7	1.14	1.34	5.67	1.37	3.79	1.27	0	1	3	0	0	0	0	0	0	2014-03-13 09:38:46	0	2019-11-07	68.8199	NA	NA	544041	64	0	2	0	0	0	0	1	1	4
1	544070	544070	李明惠	0000270097	肠1	0.91	1.13	4.80	1.14	3.43	0.63	0	2	2	0	0	0	0	1	2	2014-03-13 14:35:39	1	2019-04-20	62.1131	NA	NA	544070	62	0	2	1	0	0	0	0	0	2
1	544188	544188	陈颂达	0000269820	肠1	0.87	1.02	4.48	0.81	3.07	1.20	0	2	2	0	0	2	1	0	0	2014-03-14 13:00:31	0	2019-07-24	65.2486	NA	NA	544188	41	0	2	1	1	1	0	1	0	3
1	544343	544343	傅美清	0000269894	肠1	0.99	1.19	4.78	0.98	3.02	1.91	0	1	3	0	0	1	3	2	2	2014-03-17 14:39:03	0	2019-07-24	65.1463	NA	NA	544343	62	0	2	1	0	0	0	0	0	2
1	544459	544459	余肖玲	0000270019	肠1	1.03	1.50	5.28	0.98	2.27	4.59	0	1	3	0	0	0	0	0	0	2014-03-18 09:52:51	0	2019-05-08	62.5529	NA	NA	544459	52	1	2	0	0	0	0	0	0	2
1	544481	544481	达桂英	0000269690	肠1	0.88	1.31	5.17	1.30	3.02	1.45	0	2	3	0	0	1	3	2	1	2014-03-18 14:46:13	0	2019-11-28	69.3462	NA	NA	544481	73	1	2	0	0	0	0	0	0	1
2	544603	544603	陈志全	0000270028	肝1	0.95	1.16	6.45	0.97	1.87	7.87	0	2	2	0	0	2	1	2	4	2014-03-19 09:51:53	0	2019-07-10	64.6196	NA	NA	544603	47	0	2	1	Unknow	Unknow	0	0	0	2
1	544801	544801	李春明	0000270185	肠1	1.10	1.14	5.66	0.91	3.87	1.61	0	1	2	0	0	1	1	0	0	2014-03-20 16:44:20	0	2019-08-23	66.0434	NA	NA	544801	37	0	2	0	0	0	0	1	0	3
1	544831	544831	黄兴	0000270367	肠1	1.07	1.39	5.48	1.49	3.56	1.24	0	0	0	0	0	0	0	1	1	2014-03-21 09:43:05	1	2016-11-26	32.6865	NA	NA	544831	65	1	1	0	0	1	0	1	0	3
1	544839	544839	吕阶利	0000270368	肠1	1.20	1.40	6.15	1.44	4.26	1.06	0	3	2	0	0	1	3	1	1	2014-03-21 09:57:44	0	2019-11-28	69.2528	NA	NA	544839	65	0	2	1	1	0	0	0	0	2
1	545079	545079	梁土稳	0000270530	肠1	0.90	1.38	4.63	1.37	2.77	1.10	0	2	2	0	0	0	0	2	2	2014-03-24 16:39:04	1	2015-09-15	17.9769	NA	NA	545079	58	0	2	0	0	0	0	0	0	2
1	545114	545114	许细文	0000164590	肠1	1.13	1.22	5.78	1.25	4.00	1.04	0	0	0	0	0	2	1	2	3	2014-03-25 09:42:48	1	2014-11-13	7.75318	NA	NA	545114	66	0	2	0	0	0	0	0	0	2
1	545142	545142	王爱芳	0000270489	肠1	0.67	1.03	3.52	0.73	1.66	2.30	0	1	3	0	0	0	0	0	0	2014-03-25 14:39:25	0	2019-11-20	68.8463	NA	NA	545142	58	1	2	0	1	0	0	0	0	2
1	545518	545518	甘敬荣	0000270747	肠1	1.14	0.93	4.64	0.84	3.29	1.42	0	2	3	0	0	0	0	1	2	2014-03-28 14:49:27	1	2014-07-15	3.61274	NA	NA	545518	63	0	2	1	1	0	0	1	0	3
1	545594	545594	李慧明	0000270895	肠1	1.12	1.49	6.39	1.68	4.21	0.78	0	2	2	0	0	0	0	0	0	2014-03-28 16:51:13	1	2018-11-20	56.5766	NA	NA	545594	55	1	1	0	0	1	0	1	0	3
1	545645	545645	陈惠娥	0000270016	肠1	0.99	1.14	4.87	1.14	3.26	0.92	0	1	3	0	0	2	1	0	0	2014-03-31 14:30:50	0	2019-07-23	64.6465	NA	NA	545645	56	1	2	0	0	0	0	0	0	2
1	545792	545792	胡成	0000270906	肠1	0.76	0.98	3.87	0.93	2.43	1.07	0	0	0	0	0	0	0	1	1	2014-04-01 14:43:54	1	2017-11-20	44.2795	NA	NA	545792	64	0	2	0	0	0	0	1	0	3
1	545931	545931	钟学辉	0000271363	肠1	1.15	0.89	5.01	0.91	3.22	1.13	0	0	0	0	0	0	0	1	1	2014-04-02 14:42:13	1	2015-03-18	11.6462	NA	NA	545931	64	0	2	0	0	1	0	1	0	3
1	546049	546049	林炳光	0000271042	肠1	0.80	1.17	4.59	0.97	2.84	1.80	0	1	2	0	0	2	1	0	0	2014-04-03 10:01:19	1	2016-06-15	26.7861	NA	NA	546049	60	0	2	1	0	0	0	0	0	2
1	546169	546169	左明涛	0000271173	肠1	0.99	1.29	5.26	1.22	3.39	1.43	0	1	1	1	1	0	0	0	0	2014-04-04 10:05:06	0	2019-11-20	68.5193	NA	NA	546169	67	0	2	0	0	0	0	0	0	2
1	546186	546186	林秀楼	0000271378	肠1	1.20	1.30	5.47	1.04	3.37	3.45	0	1	2	0	0	0	0	0	0	2014-04-04 10:14:47	1	2017-04-15	36.8858	NA	NA	546186	60	1	2	0	0	0	0	0	0	2
1	546400	546400	覃甫月	0000271464	肠1	0.81	0.97	3.94	0.90	2.51	0.97	0	1	3	0	0	0	0	0	0	2014-04-08 16:44:14	1	2014-11-15	7.34342	NA	NA	546400	65	1	2	0	0	0	0	0	0	2
1	546442	546442	林漫洲	0000271605	肠1	0.87	1.19	4.05	0.97	2.52	1.37	0	1	3	0	0	0	0	1	1	2014-04-09 09:46:33	1	2015-06-20	14.5531	NA	NA	546442	74	0	1	0	1	1	0	1	0	3
1	546543	546543	项翠媚	0000271634	肠1	0.77	1.39	4.53	1.59	2.52	1.05	0	1	3	0	0	1	3	0	0	2014-04-10 09:43:11	0	2019-11-06	67.8532	1	2017-04-15	546543	44	1	2	1	0	0	0	1	0	3
1	546630	546630	谢宝珠	0000271766	肠1	1.09	1.17	4.75	0.99	2.98	1.89	0	1	1	0	0	0	0	0	0	2014-04-10 16:35:24	0	2019-07-23	64.3103	NA	NA	546630	66	1	1	0	0	1	0	0	0	2
1	546680	546680	何进林	0000271717	肠1	0.67	1.08	3.48	1.24	1.74	0.39	0	1	2	0	0	1	3	2	2	2014-04-11 09:42:00	0	2019-11-28	68.5532	NA	NA	546680	50	0	2	0	1	1	0	0	0	2
1	546982	546982	黄影标	0000271626	肠1	1.05	1.48	5.25	1.34	3.06	3.06	0	2	3	0	0	0	0	1	1	2014-04-15 09:57:28	0	2019-09-05	65.6195	NA	NA	546982	65	0	2	0	1	0	0	1	0	3
1	547116	547116	陈叶欢	0000271681	肠1	0.81	1.12	4.11	1.12	2.50	1.12	0	1	3	0	0	2	1	2	1	2014-04-16 09:48:15	1	2017-08-07	40.2864	NA	NA	547116	60	1	1	0	0	0	0	0	0	2
2	547142	547142	曾瑞娟	0000266687	肝1	1.51	1.51	7.43	1.51	5.07	1.59	0	2	3	0	0	0	0	0	0	2014-04-16 14:43:48	1	2015-10-15	18.2129	NA	NA	547142	63	1	2	1	1	0	0	1	1	4	T4N0M1
2	547362B	547362	杨俊声	0000266007	肠1，肝9	0.57	1.20	3.36	1.03	1.62	1.71	0	1	3	0	0	0	0	1	3	2014-04-18 09:58:52	1	2019-04-20	60.9195	NA	NA	547362	81	0	2	0	0	0	0	0	1	4
1	547398	547398	吴美琼	0000271970	肠1	1.10	1.51	5.89	1.49	3.85	1.96	0	1	2	0	0	0	0	2	4	2014-04-18 15:01:39	1	2018-09-15	53.6791	NA	NA	547398	65	1	2	1	0	0	0	1	0	3
2	547404	547404	李亚平	0000265632	肝1	1.02	1.22	5.02	1.11	3.55	1.05	0	3	3	0	0	1	3	2	4	2014-04-18 15:06:02	1	2015-02-23	10.3457	NA	NA	547404	37	0	2	1	0	1	0	0	1	4	T4N1M1
1	547405	547405	刘福昌	0000272107	肠1	0.92	1.07	4.50	0.99	3.08	1.03	0	1	2	0	0	0	0	1	1	2014-04-18 15:06:09	1	2014-06-25	2.24569	NA	NA	547405	64	0	1	1	1	1	1	1	0	3
1	547525	547525	范正贤	0000272339	肠1	1.07	1.18	4.97	0.97	3.47	1.45	0	2	2	0	0	0	0	1	4	2014-04-21 09:12:56	1	2015-09-15	17.0539	NA	NA	547525	60	0	2	0	0	0	0	1	0	3
1	547534	547534	温锦凤	0000272411	肠1	0.56	1.04	3.25	1.20	1.73	0.97	0	1	3	0	0	0	0	1	1	2014-04-21 09:22:05	0	2019-10-29	67.2203	NA	NA	547534	42	1	2	0	0	1	0	0	0	2
1	547554	547554	吴吟	0000265635	肠1	1.25	1.61	6.86	1.73	4.69	1.56	0	1	1	0	0	2	1	0	0	2014-04-21 14:45:08	0	2019-10-30	67.2462	NA	NA	547554	60	1	2	0	0	0	0	0	0	1
1	547557	547557	丁石荣	0000271958	肠1	0.68	1.26	3.81	1.34	2.11	0.59	0	0	0	0	0	0	0	2	1	2014-04-21 14:47:20	1	2017-02-01	33.8795	NA	NA	547557	37	0	2	0	0	0	0	1	0	3
1	547666	547666	周婉芳	0000271918	肠1	0.82	1.32	5.01	1.31	2.88	1.60	0	0	0	0	0	0	0	2	3	2014-04-22 09:49:02	0	2019-05-23	61.8864	NA	NA	547666	58	1	1	0	0	0	0	1	0	3
1	547685	547685	莫冻华	0000272409	肠1	0.73	1.29	4.19	1.24	2.38	0.86	0	2	2	0	0	0	0	3	3	2014-04-22 14:37:21	1	2017-12-15	44.413	NA	NA	547685	70	0	2	0	1	0	0	1	0	3
1	547694	547694	李才富	0000272371	肠1	0.64	1.01	3.51	0.94	2.14	0.88	0	1	2	0	0	0	0	2	2	2014-04-22 14:39:00	1	2015-09-15	17.013	NA	NA	547694	70	0	1	1	0	1	0	0	1	4
2	547878	547878	冯才胜	0000272320	肝1	1.70	0.93	7.52	1.07	5.61	1.90	0	2	2	0	0	0	0	2	4	2014-04-23 16:40:08	1	2014-11-13	6.77685	NA	NA	547878	65	0	2	1	1	0	0	1	1	4	T4N1M1
2	548299B	548299	莫新娣	0000272400	肠1，肝7	1.12	1.31	5.89	1.25	4.13	1.32	0	2	2	0	0	3	1	2	4	2014-04-28 16:30:06	0	2019-05-21	61.6104	NA	NA	548299	63	1	1	0	1	0	0	0	1	4
2	548657	548657	刘颜军	0000273197	肝1	1.04	0.89	4.97	1.04	3.34	1.20	0	2	2	0	0	2	1	1	2	2014-05-04 09:17:18	1	2018-11-20	55.3538	NA	NA	548657	53	1	2	1	Unknow	Unknow	0	Unknow	Unknow	4
2	548789	548789	李锡辉	0000263459	肝1	0.56	1.22	4.20	1.39	2.47	0.67	0	1	3	0	0	2	1	2	3	2014-05-05 14:42:11	1	2014-11-15	6.44625	NA	NA	548789	65	0	1	1	0	0	0	0	1	4	T3N1M1
2	549468B	549468	陈志刚	0000259115	肠1，肝7	0.26	0.49	1.78	0.52	0.99	3.19	0	2	3	0	0	0	0	0	0	2014-05-12 09:41:33	1	2017-11-20	42.9199	NA	NA	549468	46	0	2	1	0	0	0	0	1	4
2	549615	549615	赵弘	0000265259	肝1	0.67	1.79	4.99	2.30	2.32	1.41	0	2	2	0	0	2	1	2	4	2014-05-13 09:38:41	1	2018-03-15	46.7199	NA	NA	549615	56	1	2	1	0	1	0	1	1	4	T3N1M1
2	550057	550057	吴俊开	0000263173	肝1	1.26	1.52	6.27	1.68	4.12	0.95	0	2	3	1	3	1	3	3	4	2014-05-16 14:39:24	1	2015-11-20	18.413	NA	NA	550057	57	0	2	Unknow	Unknow	Unknow	Unknow	Unknow	Unknow	4	T2N2M1
2	550399B	550399	谢楚刁	0000274202	肠1，肝7	0.87	1.32	4.60	1.37	2.68	1.31	0	2	1	0	0	0	0	2	1	2014-05-20 16:54:33	1	2016-06-15	25.2098	NA	NA	550399	51	1	2	0	1	0	0	1	1	4
2	550575	550575	周婉芳	0000271918	肝1	1.04	1.37	5.38	1.40	3.67	0.91	0	2	3	1	3	1	3	2	4	2014-05-22 10:00:41	0	2019-05-23	60.8861	NA	NA	550575	58	1	2	1	0	0	0	1	1	4	T3N1M1
2	550750	550750	王玉梅	0000274569	肝1	0.97	1.55	5.23	1.48	2.96	2.12	0	1	2	1	3	2	1	3	2	2014-05-23 14:53:48	1	2017-04-15	35.246	NA	NA	550750	46	1	2	Unknow	Unknow	Unknow	Unknow	Unknow	0	4
2	550861A	550861	莫佳	0000274440	肠1，肝5	0.51	0.95	2.53	0.75	1.49	1.03	0	2	3	0	0	1	2	3	3	2014-05-26 09:40:28	0	2019-05-21	60.6866	NA	NA	550861	26	0	1	1	1	0	1	0	1	4
3	551890	551890	谢月明	0000275078	肺2	1.67	1.35	7.65	1.34	5.61	1.88	0	2	3	0	0	1	3	1	1	2014-06-05 15:00:38	1	2015-06-20	12.6458	NA	NA	551890	71	1	2	Unknow	0	0	Unknow	Unknow	0	4
2	553524	553524	柯瑞兰	0000269389	肝2	0.51	0.88	3.00	0.98	1.68	0.36	0	2	2	0	0	2	1	0	0	2014-06-23 09:47:01	0	2019-09-04	63.2864	NA	NA	553524	63	1	1	1	Unknow	Unknow	Unknow	Unknow	1	4	T3N1M1
2	554761	554761	黄兴	0000270367	肝1	1.41	1.63	7.00	1.68	4.36	2.52	0	1	3	0	0	1	3	3	4	2014-07-04 09:40:04	1	2016-11-26	29.1866	NA	NA	554761	65	1	2	1	0	1	0	1	1	4	T3N1M1
2	555574	555574	张计多	0000238977	肝1	0.88	0.92	4.26	0.93	2.39	2.40	0	2	2	0	0	2	3	2	4	2014-07-14 09:21:53	1	2017-08-15	37.587	NA	NA	555574	62	0	2	1	0	0	0	1	0	3	T4N1M0
3	555717	555717	王丽仪	0000278083	肺1	0.85	1.26	4.49	1.45	2.77	0.72	0	2	2	0	0	1	3	1	1	2014-07-15 10:32:13	1	2016-06-25	23.6854	NA	NA	555717	51	1	2	Unknow	Unknow	Unknow	0	0	Unknow	4
2	556363	556363	李素瑶	0000272894	肝1	0.66	1.34	4.01	1.53	2.04	1.55	0	2	3	0	0	1	3	2	3	2014-07-22 14:35:47	0	2019-09-03	62.2797	NA	NA	556363	38	1	1	1	0	0	0	0	1	4	T3N0M1
2	556727A	556727	张翠卿	0000273871	肠1，肝7	1.19	1.06	4.81	0.88	3.26	1.67	0	1	3	0	0	1	3	0	0	2014-07-25 09:24:22	1	2015-02-23	7.08694	NA	NA	556727	48	1	1	1	0	1	0	1	1	4
3	557195	557195	罗意晶	0000269582	肺1	0.94	1.18	4.25	1.02	2.96	1.09	0	2	2	0	0	1	3	2	2	2014-07-30 15:53:50	1	2015-09-15	13.7113	NA	NA	557195	73	0	2	1	Unknow	Unknow	0	0	1	4	T3N0M1
2	557554B	557554	葛新能	0000278904	肠2，肝1	1.14	1.44	5.96	1.50	4.05	1.23	0	2	2	0	0	0	0	0	0	2014-08-04 14:34:58	0	2019-10-30	63.7464	NA	NA	557554	45	0	2	0	0	1	0	1	1	4
2	557694	557694	黎牛恩	0000250411	肝1	0.81	0.91	4.18	0.92	2.48	1.67	0	1	2	0	0	0	0	3	4	2014-08-05 14:37:44	1	2017-02-01	30.3463	NA	NA	557694	60	0	1	1	0	0	0	1	1	4	T4N1M1
2	559023	559023	邹运兰	0000276332	肝1	0.78	1.39	3.97	1.46	1.71	1.33	0	2	1	0	0	3	3	2	4	2014-08-19 09:32:42	0	2019-11-26	64.1534	NA	NA	559023	64	1	2	1	0	1	0	1	1	4	T4N1M1
2	560661	560661	练孙科	0000281539	肝1	1.20	1.29	5.81	1.13	3.80	1.87	0	1	2	0	0	1	3	3	4	2014-09-04 14:39:52	0	2019-04-23	56.3796	NA	NA	560661	49	0	2	1	0	0	Unknow	Unknow	Unknow	4
3	560772	560772	吴高俭	0000246451	肺1	0.83	1.43	4.38	1.36	2.54	1.39	0	2	3	0	0	0	0	2	3	2014-09-05 09:42:01	1	2018-12-15	52.0532	NA	NA	560772	49	0	2	1	0	0	0	0	0	2	T4N1M0
3	562287	562287	赵玲娟	0000282372	肺1	1.17	1.40	6.68	1.50	4.56	0.99	0	2	2	0	0	1	3	3	4	2014-09-23 15:53:52	1	2017-03-15	30.1113	NA	NA	562287	63	1	2	1	0	0	0	0	1	4	T2N0M1
2	562385	562385	林沾奎	0000273021	肝1	0.52	1.70	3.66	1.83	1.54	1.92	0	2	2	0	0	1	3	0	0	2014-09-24 14:45:15	1	2017-10-17	37.2795	NA	NA	562385	64	0	2	1	1	0	0	1	1	4	T3N1M1
2	562519B	562519	温阮芬	0000281489	肠1，肝7	0.96	1.82	5.97	2.24	3.50	0.73	0	2	3	0	0	1	3	2	3	2014-09-25 14:37:48	0	2019-12-02	63.113	NA	NA	562519	48	0	1	1	1	1	0	1	1	4
2	562793	562793	潘忠平	0000282936	肝1	1.02	0.89	4.30	0.75	2.64	2.17	0	1	3	0	0	0	0	2	4	2014-09-28 14:38:21	1	2018-03-15	42.113	NA	NA	562793	59	0	2	Unknow	Unknow	Unknow	Unknow	Unknow	Unknow	4
3	563393	563393	朱如龙	0000233513	肺1	1.48	1.21	6.48	1.19	4.75	1.53	0	1	3	0	0	0	0	2	4	2014-10-10 14:36:18	0	2019-10-21	61.213	NA	NA	563393	65	0	2	Unknow	Unknow	Unknow	Unknow	0	Unknow	4
3	564516	564516	叶新娇	0000198815	肺2	0.68	1.46	4.34	1.73	2.20	0.89	0	1	1	0	0	0	0	2	4	2014-10-20 18:24:43	0	2019-11-29	62.1744	NA	NA	564516	39	1	2	1	Unknow	Unknow	0	0	0	2	T1N0M0
3	564717	564717	柯国妹	0000239661	肺1	0.98	1.17	4.96	1.16	3.09	2.05	0	1	3	0	0	2	1	3	4	2014-10-22 14:40:35	0	2019-11-29	62.1129	NA	NA	564717	64	1	2	1	0	1	0	0	0	2	T2M0M0
2	565419B	565419	张兴桂	0000284690	肠1，肝7	1.08	1.23	5.52	1.03	3.25	2.68	0	2	3	0	0	0	0	2	1	2014-10-29 14:35:15	0	2019-11-02	60.9797	NA	NA	565419	53	0	2	0	1	1	0	0	1	4
3	565678	565678	林玉清	0000285039	肺1	0.83	1.63	4.92	1.75	2.70	1.02	0	1	3	0	0	3	2	2	4	2014-10-31 09:53:25	0	2019-11-29	61.8196	NA	NA	565678	65	1	2	1	0	0	0	0	Unknow	4
2	565711B	565711	陈雪兰	0000284775	肠1，肝8	0.72	1.23	3.86	1.30	2.19	0.69	0	1	3	0	0	1	3	2	4	2014-10-31 15:03:02	0	2019-11-20	61.5124	NA	NA	565711	45	1	2	1	1	0	0	1	1	4
2	568405B	568405	刘德凤	0000286551	肠1，肝8	0.94	1.08	3.77	0.85	2.44	1.16	0	2	2	0	0	0	0	0	0	2014-11-27 14:31:36	0	2019-11-21	60.6465	NA	NA	568405	52	1	2	0	0	0	0	0	1	4
2	568675	568675	曾瑞娟	0000266687	肝1	1.42	1.49	6.45	1.54	4.49	1.58	0	2	2	0	0	0	0	1	1	2014-11-29 09:29:13	1	2015-10-15	10.6535	NA	NA	568675	64	1	2	1	1	0	0	1	1	4	T4N0M1
2	569539	569539	张良	0000236613	肝1	1.60	1.11	6.72	1.17	5.21	1.37	0	1	1	0	0	0	0	2	4	2014-12-09 14:46:08	0	2019-11-21	60.2462	NA	NA	569539	48	0	1	1	0	0	0	0	1	4	T3N0M1
2	570874	570874	廖秋月	0000288076	肝1	1.02	3.70	4.91	1.04	3.51	1.16	0	2	3	0	0	0	0	2	4	2014-12-23 14:44:23	1	2015-08-15	7.81286	NA	NA	570874	59	1	1	Unknow	Unknow	Unknow	Unknow	Unknow	1	4	T3NXM1
2	571480B	571480	张进荣	0000289040	肠1，肝7	0.96	1.26	4.81	1.25	3.17	1	0	1	3	0	0	0	0	0	0	2014-12-30 09:45:26	0	2019-11-29	59.8198	NA	NA	571480	68	0	2	0	0	0	0	1	1	4
