# Supplementary material for: The apolipoprotein B and apolipoprotein A-I Ratio serves as a strong prognostic factor for the overall survival of patients with colorectal cancer
Source: Front Oncol. 2023 Jan 13;12:1089688. doi: 10.3389/fonc.2022.1089688 (PMC9880464; doi:10.3389/fonc.2022.1089688)
Supplement: Supplementary file 2 [file DataSheet_2.zip › Source data+statistical program/ColvsLivvsLung.csv]

Group	IntensityAPOB	AreaAPOB	IntensitySPTA1	AreaSPTA1	IntensityFLNC	AreaFLNC	IntensityANK1	AreaANK1	Survival	OS	Age	Gender	Diff	Tumor invation	Neuro	MVI	Edge	Lymph	Meta	Dukes
1	1	1	0	0	1	3	0	0	0	66.38	61	0	2	1	1	0	0	1	0	3
1	1	1	0	0	2	1	1	1	1	10.55	36	0	2	1	0	0	0	1	0	3
1	1	3	0	0	0	0	1	2	0	51.69	76	1	2	0	0	0	0	0	0	2
1	0	0	0	0	1	3	3	3	1	26.72	49	1	2	0	0	0	0	0	0	1
1	1	2	0	0	0	0	2	1	1	17.58	71	0	1	0	1	0	0	1	0	3
1	1	1	0	0	1	0	2	1	0	65.41	75	0	2	1	1	1	0	1	0	3
1	1	3	0	0	0	0	3	4	1	65.15	59	0	2	1	0	0	0	0	0	2
1	1	3	0	0	0	0	1	1	0	71.69	44	1	2	0	0	0	0	1	0	3
1	1	3	0	0	1	3	3	4	0	67.45	43	0	2	0	0	0	0	0	0	2
1	2	1	0	0	1	3	3	4	0	71.68	66	0	1	0	0	1	0	0	1	4
1	1	1	0	0	0	0	1	2	1	10.31	40	0	1	1	0	0	0	1	0	3
1	1	1	0	0	0	0	0	0	0	61.48	50	1	2	1	0	0	0	1	0	3
1	0	0	0	0	0	0	3	2	1	42.72	62	0	2	0	0	0	0	0	0	1
1	1	3	0	0	0	0	3	3	0	71.58	59	0	2	1	1	0	0	1	0	3
1	1	3	0	0	0	0	2	3	0	71.49	39	0	1	0	0	0	0	1	0	3
1	1	1	0	0	0	0	3	4	0	71.45	61	0	2	0	0	0	0	0	0	1
1	0	0	0	0	0	0	3	4	0	55.89	49	0	2	1	0	0	0	1	0	3
1	0	0	0	0	1	1	3	4	1	47.55	81	0	3	0	0	0	0	0	0	2
1	1	2	0	0	0	0	2	3	0	71.35	65	0	2	0	0	0	0	1	0	3
1	1	2	0	0	1	3	0	0	1	69.25	54	1	1	0	1	0	0	1	0	3
1	1	2	0	0	2	2	2	4	0	61.12	54	0	1	0	1	1	0	1	0	3
1	0	0	0	0	2	1	2	1	0	46.69	47	0	2	0	0	0	0	0	0	2
1	0	0	0	0	0	0	1	2	0	71.25	45	0	2	0	0	0	0	0	0	2
1	2	3	0	0	0	0	0	0	0	67.01	53	1	2	1	0	0	0	0	0	2
1	2	2	0	0	0	0	0	0	1	18.01	43	0	1	1	0	0	0	1	0	3
1	1	2	0	0	0	0	2	3	0	71.22	69	0	2	0	0	1	0	0	0	2
1	1	2	0	0	0	0	2	1	1	22.62	70	1	2	0	0	0	0	1	0	3
1	1	1	0	0	0	0	3	4	1	14.95	53	1	2	0	1	1	0	0	1	4
1	0	0	0	0	1	2	3	4	1	16.39	56	0	2	0	0	0	0	0	0	1
1	1	3	0	0	0	0	2	2	0	53.95	63	1	2	0	0	0	0	1	0	3
1	1	4	0	0	0	0	1	3	0	71.04	41	1	1	1	1	1	0	1	0	3
1	1	2	0	0	1	3	2	4	0	71.02	75	1	2	0	0	0	0	0	0	1
1	0	0	0	0	3	1	2	4	0	67.48	49	1	2	0	0	1	0	0	0	2
1	1	3	0	0	2	3	2	4	0	66.38	75	0	1	1	0	0	0	1	0	3
1	1	3	0	0	0	0	2	4	0	62.34	67	0	2	0	0	0	0	0	0	2
1	0	0	1	3	1	3	3	4	0	66.25	63	0	2	1	0	0	0	0	0	2
1	0	0	0	0	0	0	3	4	0	67.09	45	0	2	0	0	0	0	0	0	2
1	1	1	0	0	0	0	2	4	1	21.31	62	1	2	1	0	0	0	1	0	3
1	0	0	0	0	2	2	2	4	0	70.42	62	1	2	0	0	0	0	0	0	1
1	0	0	0	0	2	1	2	4	0	70.41	58	1	2	0	0	0	0	0	0	2
1	0	0	0	0	0	0	1	1	0	70.22	45	0	2	0	0	0	0	0	0	2
1	0	0	0	0	0	0	1	2	0	70.22	55	0	2	0	1	0	0	0	0	2
1	2	2	0	0	0	0	2	3	0	70.05	63	0	2	1	1	0	0	1	0	3
1	1	1	0	0	0	0	2	1	0	66.44	77	0	2	0	0	0	0	0	0	1
1	1	2	0	0	0	0	1	1	0	70.01	59	1	2	0	0	0	0	1	0	3
1	0	0	0	0	0	0	0	0	0	65.75	55	1	2	0	0	0	0	1	0	3
1	1	3	0	0	0	0	3	4	0	65.72	52	0	2	1	1	1	0	0	0	2
1	2	1	0	0	0	0	1	1	1	13.58	54	0	1	0	0	0	0	1	0	3
1	1	3	0	0	0	0	0	0	1	25.75	67	0	2	0	0	0	0	1	0	3
1	2	4	0	0	0	0	2	4	0	69.78	38	1	2	0	0	0	0	0	0	1
1	2	1	0	0	0	0	2	4	0	62.69	49	0	2	1	0	0	0	0	0	2
1	1	3	0	0	1	3	0	0	0	65.48	63	1	2	1	0	0	0	1	0	3
1	0	0	0	0	0	0	0	0	1	38.55	63	0	2	0	0	0	0	0	0	2
1	1	3	0	0	0	0	2	3	1	23.14	57	1	2	0	0	0	0	1	0	3
1	2	2	0	0	0	0	1	2	1	62.11	62	0	2	1	0	0	0	0	0	2
1	2	2	0	0	2	1	0	0	0	65.25	41	0	2	1	1	1	0	1	0	3
1	1	4	0	0	1	3	2	2	0	65.15	62	0	2	1	0	0	0	0	0	2
1	1	3	0	0	0	0	0	0	0	62.55	52	1	2	0	0	0	0	0	0	2
1	2	3	0	0	1	3	2	1	0	69.35	73	1	2	0	0	0	0	0	0	1
1	1	2	0	0	1	1	0	0	0	66.04	37	0	2	0	0	0	0	1	0	3
1	0	0	0	0	0	0	1	1	1	32.69	65	1	1	0	0	1	0	1	0	3
1	3	2	0	0	1	3	1	1	0	69.25	65	0	2	1	1	0	0	0	0	2
1	2	2	0	0	0	0	2	2	1	17.98	58	0	2	0	0	0	0	0	0	2
1	0	0	0	0	2	1	2	3	1	7.75	66	0	2	0	0	0	0	0	0	2
1	1	3	0	0	0	0	0	0	0	68.85	58	1	2	0	1	0	0	0	0	2
1	2	3	0	0	0	0	1	2	1	3.61	63	0	2	1	1	0	0	1	0	3
1	2	2	0	0	0	0	0	0	1	56.58	55	1	1	0	0	1	0	1	0	3
1	1	3	0	0	2	1	0	0	0	64.65	56	1	2	0	0	0	0	0	0	2
1	0	0	0	0	0	0	1	1	1	44.28	64	0	2	0	0	0	0	1	0	3
1	0	0	0	0	0	0	1	1	1	11.65	64	0	2	0	0	1	0	1	0	3
1	1	2	0	0	2	1	0	0	1	26.79	60	0	2	1	0	0	0	0	0	2
1	1	1	1	1	0	0	0	0	0	68.52	67	0	2	0	0	0	0	0	0	2
1	1	2	0	0	0	0	0	0	1	36.89	60	1	2	0	0	0	0	0	0	2
1	1	4	0	0	0	0	0	0	1	7.34	65	1	2	0	0	0	0	0	0	2
1	1	3	0	0	0	0	1	1	1	14.55	74	0	1	0	1	1	0	1	0	3
1	1	3	0	0	1	3	0	0	0	67.85	44	1	2	1	0	0	0	1	0	3
1	1	1	0	0	0	0	0	0	0	64.31	66	1	1	0	0	1	0	0	0	2
1	1	2	0	0	1	3	2	2	0	68.55	50	0	2	0	1	1	0	0	0	2
1	2	3	0	0	0	0	1	1	0	65.62	65	0	2	0	1	0	0	1	0	3
1	1	3	0	0	2	1	2	1	1	40.29	60	1	1	0	0	0	0	0	0	2
1	1	2	0	0	0	0	2	4	1	53.68	65	1	2	1	0	0	0	1	0	3
1	1	2	0	0	0	0	1	1	1	2.25	64	0	1	1	1	1	1	1	0	3
1	2	2	0	0	0	0	1	4	1	17.05	60	0	2	0	0	0	0	1	0	3
1	1	3	0	0	0	0	1	1	0	67.22	42	1	2	0	0	1	0	0	0	2
1	1	1	0	0	2	1	0	0	0	67.25	60	1	2	0	0	0	0	0	0	1
1	0	0	0	0	0	0	2	1	1	33.88	37	0	2	0	0	0	0	1	0	3
1	0	0	0	0	0	0	2	3	0	61.89	58	1	1	0	0	0	0	1	0	3
1	2	2	0	0	0	0	3	3	1	44.41	70	0	2	0	1	0	0	1	0	3
1	1	2	0	0	0	0	2	2	1	17.01	70	0	1	1	0	1	0	0	1	4
1	2	2	0	0	0	0	2	4	1	84.52	47	1	2	1	0	0	0	1	1	4
1	2	2	0	0	2	1	1	3	1	40.05	54	0	2	1	0	0	0	1	1	4
1	1	4	0	0	2	1	1	4	0	83.35	67	1	2	1	0	0	0	0	1	4
1	0	0	0	0	1	3	1	4	1	38.34	52	1	2	0	0	0	0	1	1	4
1	2	2	0	0	2	3	1	2	1	23.79	74	0	1	1	1	0	0	1	1	4
1	2	2	0	0	2	3	0	0	1	12.08	50	0	1	1	0	0	0	0	1	4
1	2	3	0	0	2	3	2	2	0	79.52	58	0	2	0	0	0	0	0	1	4
1	2	2	0	0	1	3	2	3	0	79.99	45	0	2	0	0	0	0	1	1	4
1	1	1	0	0	1	3	1	1	0	81.71	54	0	2	1	0	0	0	0	1	4
1	2	4	0	0	1	1	2	4	0	78.09	42	0	1	0	0	1	0	0	1	4
1	1	2	0	0	0	0	2	4	0	76.89	56	0	2	1	0	0	0	0	1	4
1	2	2	0	0	1	2	1	4	0	66.55	41	0	2	1	0	0	0	1	1	4
1	2	3	0	0	0	0	0	0	0	81.18	65	1	2	1	0	0	0	0	1	4
1	2	3	0	0	0	0	1	2	0	75.65	30	0	2	1	1	1	0	0	1	4
1	2	2	0	0	1	3	2	2	0	73.78	55	0	2	1	0	0	0	1	1	4
1	1	4	1	3	2	3	2	4	1	31.68	53	0	2	0	0	1	0	0	1	4
1	2	3	0	0	2	2	1	1	1	33.89	47	0	2	1	0	0	0	0	1	4
1	2	1	0	0	1	3	3	4	1	16.12	31	1	2	1	0	0	0	1	1	4
1	1	3	0	0	0	0	1	2	0	61.81	52	0	2	0	0	1	0	0	1	4
1	2	2	0	0	1	3	1	1	1	61.48	49	1	1	0	1	0	0	1	1	4
1	0	0	0	0	1	3	1	3	1	30.09	58	0	2	1	0	0	0	0	1	4
1	1	2	0	0	0	0	0	0	0	69.05	53	1	2	0	0	0	0	1	1	4
1	2	2	0	0	0	0	2	3	0	74.31	77	0	2	0	0	0	0	1	1	4
1	1	3	0	0	2	1	3	4	1	44.65	62	1	1	1	0	0	0	1	1	4
1	1	2	0	0	2	2	3	4	0	67.19	25	0	2	1	0	0	0	1	1	4
1	2	3	0	0	0	0	2	4	0	61.61	63	1	1	0	1	0	0	0	1	4
1	2	3	0	0	2	1	2	4	1	42.92	46	0	2	1	0	0	0	0	1	4
1	2	3	0	0	0	0	1	3	1	25.21	51	1	2	0	1	0	0	1	1	4
1	2	3	0	0	1	2	3	3	0	60.69	26	0	1	1	1	0	1	0	1	4
1	1	3	0	0	1	3	0	0	1	7.09	48	1	1	1	0	1	0	1	1	4
1	2	3	0	0	0	0	0	0	0	63.75	45	0	2	0	0	1	0	1	1	4
1	2	3	0	0	1	3	1	4	0	63.11	48	0	1	1	1	1	0	1	1	4
1	2	3	0	0	1	3	2	4	0	60.98	53	0	2	0	1	1	0	0	1	4
1	1	3	0	0	1	3	2	4	0	61.51	45	1	2	1	1	0	0	1	1	4
1	1	1	0	0	2	3	0	0	0	62.08	54	0	2	1	1	0	0	1	1	4
2	2	3	0	0	1	1	1	1	0	65.83	46	0	2	Unknow	Unknow	Unknow	Unknow	Unknow	Unknow	Unknow
2	1	3	0	0	0	0	1	2	0	92.91	73	1	2	Unknow	Unknow	Unknow	Unknow	Unknow	Unknow	Unknow
2	2	2	0	0	2	1	2	4	1	40.55	49	0	1	Unknow	Unknow	Unknow	Unknow	Unknow	Unknow	Unknow
2	2	1	0	0	0	0	0	0	1	27.75	62	1	2	0	0	0	0	1	1	4
2	2	2	0	0	0	0	0	0	1	10.01	65	0	2	Unknow	Unknow	Unknow	Unknow	Unknow	Unknow	Unknow
2	2	2	0	0	1	1	0	0	1	84.52	47	1	2	1	0	0	0	1	1	4
2	3	2	0	0	2	3	2	4	0	84.38	57	0	1	Unknow	Unknow	Unknow	Unknow	Unknow	Unknow	Unknow
2	1	4	0	0	0	0	1	1	1	21.89	59	0	2	Unknow	Unknow	Unknow	Unknow	Unknow	Unknow	Unknow
2	1	1	0	0	2	1	1	3	1	40.05	54	0	2	1	0	0	0	1	1	4
2	2	2	0	0	0	0	0	0	1	36.02	43	0	2	Unknow	Unknow	Unknow	Unknow	Unknow	Unknow	Unknow
2	1	2	0	0	2	1	1	1	1	23.62	50	0	1	Unknow	Unknow	Unknow	Unknow	Unknow	Unknow	Unknow
2	2	1	0	0	3	1	3	4	1	25.01	52	0	2	Unknow	Unknow	Unknow	Unknow	Unknow	Unknow	Unknow
2	1	1	0	0	1	3	0	0	1	20.28	50	0	2	Unknow	Unknow	Unknow	Unknow	Unknow	Unknow	Unknow
2	2	1	0	0	2	1	1	2	1	28.21	61	1	1	Unknow	Unknow	Unknow	Unknow	Unknow	Unknow	Unknow
2	0	0	0	0	1	3	1	4	1	10.91	51	0	2	Unknow	Unknow	Unknow	Unknow	Unknow	Unknow	Unknow
2	1	2	0	0	2	2	0	0	1	50.52	45	0	2	Unknow	Unknow	Unknow	Unknow	Unknow	Unknow	Unknow
2	2	2	0	0	2	1	2	4	1	38.34	52	1	2	0	0	0	0	1	1	4
2	2	4	0	0	2	1	2	4	1	43.41	49	0	2	Unknow	Unknow	Unknow	Unknow	Unknow	Unknow	Unknow
2	2	3	0	0	1	3	1	4	1	3.25	33	0	2	Unknow	Unknow	Unknow	Unknow	Unknow	Unknow	Unknow
2	1	3	0	0	2	3	0	0	1	23.79	74	0	1	1	1	0	0	1	1	4
2	2	1	0	0	2	3	2	4	1	43.75	47	0	1	Unknow	Unknow	Unknow	Unknow	Unknow	Unknow	Unknow
2	1	3	0	0	1	3	1	1	1	58.89	43	1	2	Unknow	Unknow	Unknow	Unknow	Unknow	Unknow	Unknow
2	0	0	0	0	2	1	0	0	1	12.08	50	0	1	1	0	0	0	0	1	4
2	2	1	0	0	0	0	1	2	1	33.04	42	1	2	Unknow	Unknow	Unknow	Unknow	Unknow	Unknow	Unknow
2	2	4	0	0	1	3	0	0	0	79.52	58	0	2	0	0	0	0	0	1	4
2	3	2	0	0	2	1	2	4	1	20.28	50	1	2	Unknow	Unknow	Unknow	Unknow	Unknow	Unknow	Unknow
2	0	0	0	0	0	0	0	0	0	81.71	54	0	2	1	0	0	0	0	1	4
2	3	4	0	0	1	3	2	4	1	48.45	77	0	2	0	0	0	0	1	1	4
2	1	3	0	0	0	0	0	0	0	80.18	58	0	2	Unknow	Unknow	Unknow	Unknow	Unknow	Unknow	Unknow
2	2	4	0	0	0	0	2	3	0	78.09	42	0	1	0	0	1	0	0	1	4
2	3	3	0	0	1	3	2	1	1	31.01	58	0	2	Unknow	Unknow	Unknow	Unknow	Unknow	Unknow	Unknow
2	2	3	0	0	1	3	1	4	1	47.61	51	0	2	Unknow	Unknow	Unknow	Unknow	Unknow	Unknow	Unknow
2	1	2	0	0	2	1	2	4	0	76.89	56	0	2	1	0	0	0	0	1	4
2	1	3	0	0	0	0	1	2	1	15.49	63	0	2	Unknow	Unknow	Unknow	Unknow	Unknow	Unknow	Unknow
2	2	2	0	0	1	1	2	4	0	66.55	41	0	2	1	0	0	0	1	1	4
2	1	3	0	0	1	3	1	1	1	5.81	67	0	2	Unknow	Unknow	Unknow	Unknow	Unknow	Unknow	Unknow
2	2	2	0	0	0	0	0	0	0	75.65	30	0	2	1	1	1	0	0	1	4
2	2	2	0	0	0	0	0	0	1	24.41	45	1	2	Unknow	Unknow	Unknow	Unknow	Unknow	Unknow	Unknow
2	1	2	0	0	1	1	1	2	1	61.41	51	0	2	Unknow	Unknow	Unknow	Unknow	Unknow	Unknow	Unknow
2	2	2	0	0	1	3	1	1	1	30.12	62	1	2	Unknow	Unknow	Unknow	Unknow	Unknow	Unknow	Unknow
2	1	3	0	0	3	1	1	4	0	73.78	55	0	2	1	0	0	0	1	1	4
2	1	4	0	0	1	3	3	3	1	31.68	53	0	2	0	0	1	0	0	1	4
2	2	3	0	0	1	3	1	1	1	28.32	69	0	2	Unknow	Unknow	Unknow	Unknow	Unknow	Unknow	Unknow
2	3	2	0	0	1	3	2	4	1	71.88	35	0	2	Unknow	Unknow	Unknow	Unknow	Unknow	Unknow	Unknow
2	0	0	0	0	1	3	3	4	1	14.99	39	0	1	Unknow	Unknow	Unknow	Unknow	Unknow	Unknow	Unknow
2	2	3	1	3	1	3	2	1	0	72.12	62	0	2	Unknow	Unknow	Unknow	Unknow	Unknow	Unknow	Unknow
2	2	4	0	0	1	3	1	2	1	33.89	47	0	2	1	0	0	0	0	1	4
2	2	4	0	0	3	2	3	4	0	61.82	60	0	2	1	0	0	0	0	1	4
2	1	3	0	0	1	3	2	1	0	61.81	52	0	2	0	0	1	0	0	1	4
2	2	3	0	0	1	3	2	1	0	77.19	41	1	2	Unknow	Unknow	Unknow	Unknow	Unknow	Unknow	Unknow
2	2	3	0	0	1	3	1	2	1	61.48	49	1	1	0	1	0	0	1	1	4
2	1	4	0	0	0	0	0	0	0	69.61	55	1	2	Unknow	Unknow	Unknow	Unknow	Unknow	Unknow	Unknow
2	2	4	1	3	1	3	1	4	1	28.14	61	1	2	Unknow	Unknow	Unknow	Unknow	Unknow	Unknow	Unknow
2	2	2	0	0	1	3	2	1	1	39.11	78	1	2	Unknow	Unknow	Unknow	Unknow	Unknow	Unknow	Unknow
2	1	2	1	3	0	0	1	1	1	30.09	58	0	2	1	0	0	0	0	1	4
2	2	2	0	0	0	0	2	4	1	67.94	68	0	2	Unknow	Unknow	Unknow	Unknow	Unknow	Unknow	Unknow
2	0	0	0	0	0	0	2	1	0	69.05	53	1	2	0	0	0	0	1	1	4
2	2	2	0	0	0	0	2	2	0	68.11	32	0	2	Unknow	Unknow	Unknow	Unknow	Unknow	Unknow	Unknow
2	0	0	0	0	0	0	1	2	0	74.45	54	0	2	Unknow	Unknow	Unknow	Unknow	Unknow	Unknow	Unknow
2	1	1	0	0	0	0	1	1	0	60.88	46	0	1	Unknow	Unknow	Unknow	Unknow	Unknow	Unknow	Unknow
2	2	3	0	0	1	3	1	2	0	74.31	77	0	2	0	0	0	0	1	1	4
2	2	1	0	0	0	0	3	4	1	13.05	29	1	2	Unknow	Unknow	Unknow	Unknow	Unknow	Unknow	Unknow
2	2	3	0	0	2	3	2	3	1	44.65	62	1	1	1	0	0	0	1	1	4
2	1	1	0	0	2	3	2	3	1	21.71	65	0	2	Unknow	Unknow	Unknow	Unknow	Unknow	Unknow	Unknow
2	2	2	0	0	1	3	2	4	1	59.79	60	1	2	Unknow	Unknow	Unknow	Unknow	Unknow	Unknow	Unknow
2	2	3	0	0	1	3	2	3	0	72.38	55	1	2	1	0	1	0	1	1	4
2	1	1	0	0	2	1	2	4	1	19.75	60	0	1	Unknow	Unknow	Unknow	Unknow	Unknow	Unknow	Unknow
2	1	2	0	0	0	0	3	4	0	66.95	46	0	1	Unknow	Unknow	Unknow	Unknow	Unknow	Unknow	Unknow
2	2	3	0	0	0	0	2	4	0	69.71	54	1	2	Unknow	Unknow	Unknow	Unknow	Unknow	Unknow	Unknow
2	1	3	0	0	0	0	0	0	0	68.82	64	0	2	0	0	0	0	1	1	4
2	2	2	0	0	2	1	2	4	0	64.62	47	0	2	Unknow	Unknow	Unknow	Unknow	Unknow	Unknow	Unknow
2	2	3	0	0	0	0	0	0	1	18.21	63	1	2	Unknow	Unknow	Unknow	Unknow	Unknow	Unknow	Unknow
2	1	4	0	0	0	0	1	3	1	60.92	81	0	2	0	0	0	0	0	1	4
2	3	4	0	0	1	3	2	4	1	10.35	37	0	2	Unknow	Unknow	Unknow	Unknow	Unknow	Unknow	Unknow
2	2	2	0	0	0	0	2	4	1	6.78	65	0	2	Unknow	1	0	Unknow	1	1	Unknow
2	2	2	0	0	3	1	2	4	0	61.61	63	1	1	0	1	0	0	0	1	4
2	2	2	0	0	2	1	1	2	1	55.35	53	1	2	Unknow	Unknow	Unknow	Unknow	Unknow	Unknow	Unknow
2	1	3	0	0	2	1	2	3	1	6.45	65	0	1	Unknow	Unknow	Unknow	Unknow	Unknow	Unknow	Unknow
2	2	3	0	0	0	0	0	0	1	42.92	46	0	2	1	0	0	0	0	1	4
2	2	2	0	0	2	1	2	4	1	46.72	56	1	2	Unknow	Unknow	Unknow	Unknow	Unknow	Unknow	Unknow
2	2	3	1	3	1	3	3	4	1	18.41	57	0	2	Unknow	Unknow	Unknow	Unknow	Unknow	Unknow	Unknow
2	2	1	0	0	0	0	2	1	1	25.21	51	1	2	0	1	0	0	1	1	4
2	2	3	1	3	1	3	2	4	0	60.89	58	1	2	Unknow	Unknow	Unknow	Unknow	Unknow	Unknow	Unknow
2	1	2	1	3	2	1	3	2	1	35.25	46	1	2	Unknow	Unknow	Unknow	Unknow	Unknow	Unknow	Unknow
2	2	2	0	0	2	1	0	0	0	63.29	63	1	1	Unknow	Unknow	Unknow	Unknow	Unknow	Unknow	Unknow
2	1	3	0	0	1	3	3	4	1	29.19	65	1	2	Unknow	Unknow	Unknow	Unknow	Unknow	Unknow	Unknow
2	2	2	0	0	2	3	2	4	1	37.59	62	0	2	Unknow	Unknow	Unknow	Unknow	Unknow	Unknow	Unknow
2	2	3	0	0	1	3	2	3	0	62.28	38	1	1	Unknow	Unknow	Unknow	Unknow	Unknow	Unknow	Unknow
2	2	2	0	0	0	0	0	0	0	63.75	45	0	2	0	0	1	0	1	1	4
2	1	2	0	0	0	0	3	4	1	30.35	60	0	1	Unknow	Unknow	Unknow	Unknow	Unknow	Unknow	Unknow
2	2	1	0	0	3	3	2	4	0	64.15	64	1	2	Unknow	Unknow	Unknow	Unknow	Unknow	Unknow	Unknow
2	1	2	0	0	1	3	3	4	0	56.38	49	0	2	Unknow	Unknow	Unknow	Unknow	Unknow	Unknow	Unknow
2	2	2	0	0	1	3	0	0	1	37.28	64	0	2	Unknow	Unknow	Unknow	Unknow	Unknow	Unknow	Unknow
2	2	3	0	0	1	3	2	3	0	63.11	48	0	1	1	1	1	0	1	1	4
2	1	3	0	0	0	0	2	4	1	42.11	59	0	2	Unknow	Unknow	Unknow	Unknow	Unknow	Unknow	Unknow
2	2	3	0	0	0	0	2	1	0	60.98	53	0	2	0	1	1	0	0	1	4
2	1	3	0	0	1	3	2	4	0	61.51	45	1	2	1	1	0	0	1	1	4
2	2	2	0	0	0	0	0	0	0	60.65	52	1	2	0	0	0	0	0	1	4
2	2	2	0	0	0	0	1	1	1	10.65	64	1	2	Unknow	Unknow	Unknow	Unknow	Unknow	Unknow	Unknow
2	1	1	0	0	0	0	2	4	0	60.25	48	0	1	Unknow	Unknow	Unknow	Unknow	Unknow	Unknow	Unknow
2	2	3	0	0	0	0	2	4	1	7.81	59	1	1	Unknow	Unknow	Unknow	Unknow	Unknow	Unknow	Unknow
2	1	3	0	0	0	0	0	0	0	59.82	68	0	2	0	0	0	0	1	1	4
3	3	2	0	0	3	1	1	3	0	95.88	61	0	1	Unknow	Unknow	Unknow	Unknow	0	Unknow	Unknow
3	2	1	0	0	2	1	1	3	1	10.11	55	0	2	Unknow	0	0	Unknow	Unknow	Unknow	Unknow
3	2	3	0	0	2	1	3	4	1	43.48	43	1	2	Unknow	Unknow	Unknow	Unknow	Unknow	Unknow	Unknow
3	1	4	0	0	1	3	0	0	1	39.01	51	0	2	Unknow	Unknow	Unknow	Unknow	0	Unknow	Unknow
3	1	1	0	0	2	1	2	2	1	43.98	58	1	2	Unknow	Unknow	Unknow	Unknow	Unknow	Unknow	Unknow
3	1	2	0	0	1	3	2	4	0	90.95	34	0	2	Unknow	Unknow	Unknow	Unknow	Unknow	Unknow	Unknow
3	2	4	0	0	1	3	1	4	0	65.84	61	1	2	Unknow	Unknow	Unknow	Unknow	Unknow	Unknow	Unknow
3	2	1	0	0	3	3	2	4	0	85.11	71	0	2	Unknow	Unknow	Unknow	Unknow	Unknow	Unknow	Unknow
3	1	2	0	0	2	1	2	1	1	24.25	71	0	2	Unknow	Unknow	Unknow	Unknow	0	Unknow	Unknow
3	0	0	0	0	0	0	1	3	1	24.78	45	1	2	Unknow	Unknow	Unknow	Unknow	0	Unknow	Unknow
3	3	2	0	0	0	0	2	2	0	85.58	47	0	2	Unknow	Unknow	Unknow	Unknow	0	Unknow	Unknow
3	2	2	0	0	0	0	1	4	1	17.75	74	0	2	Unknow	Unknow	Unknow	Unknow	Unknow	Unknow	Unknow
3	1	2	0	0	1	3	1	3	1	33.54	39	0	2	Unknow	Unknow	Unknow	Unknow	1	Unknow	Unknow
3	2	1	0	0	2	3	2	1	0	86.58	55	0	2	Unknow	Unknow	Unknow	Unknow	Unknow	Unknow	Unknow
3	2	2	0	0	2	3	2	1	0	62.08	54	0	2	1	1	0	0	1	1	4
3	1	2	0	0	1	3	1	1	0	82.38	47	0	2	Unknow	Unknow	Unknow	Unknow	Unknow	Unknow	Unknow
3	2	2	0	0	0	0	1	1	0	81.68	32	0	2	Unknow	0	0	Unknow	1	Unknow	Unknow
3	2	3	0	0	3	2	0	0	0	78.21	44	0	2	Unknow	Unknow	Unknow	Unknow	0	Unknow	Unknow
3	2	3	0	0	2	1	3	4	1	6.15	72	0	2	Unknow	Unknow	Unknow	Unknow	0	Unknow	Unknow
3	1	2	0	0	1	3	1	1	0	72.04	77	0	2	Unknow	Unknow	Unknow	Unknow	Unknow	Unknow	Unknow
3	1	2	0	0	0	0	1	1	1	32.84	59	0	2	Unknow	Unknow	Unknow	Unknow	0	Unknow	Unknow
3	0	0	0	0	0	0	3	2	1	2.02	80	0	2	Unknow	Unknow	Unknow	Unknow	Unknow	Unknow	Unknow
3	0	0	0	0	0	0	2	4	1	62.68	59	1	2	Unknow	0	0	Unknow	0	Unknow	Unknow
3	1	2	0	0	1	1	1	1	1	7.69	62	1	1	Unknow	Unknow	Unknow	Unknow	Unknow	Unknow	Unknow
3	2	4	0	0	1	3	1	1	1	12.65	71	1	2	Unknow	0	0	Unknow	Unknow	Unknow	Unknow
3	2	2	0	0	1	3	1	1	1	23.69	51	1	2	Unknow	Unknow	Unknow	Unknow	0	Unknow	Unknow
3	2	2	0	0	1	3	2	2	1	13.71	73	0	2	Unknow	Unknow	Unknow	Unknow	Unknow	Unknow	Unknow
3	2	3	0	0	0	0	2	3	1	52.05	49	0	2	Unknow	Unknow	Unknow	Unknow	Unknow	Unknow	Unknow
3	2	2	0	0	1	3	3	4	1	30.11	63	1	2	Unknow	Unknow	Unknow	Unknow	0	Unknow	Unknow
3	1	3	0	0	0	0	2	4	0	61.21	65	0	2	Unknow	Unknow	Unknow	Unknow	0	Unknow	Unknow
3	1	1	0	0	0	0	2	4	0	62.17	39	1	2	Unknow	Unknow	Unknow	Unknow	Unknow	Unknow	Unknow
3	1	3	0	0	2	1	3	4	0	62.11	64	1	2	Unknow	Unknow	Unknow	Unknow	Unknow	Unknow	Unknow
3	1	3	0	0	3	2	2	4	0	61.82	65	1	2	Unknow	Unknow	Unknow	Unknow	0	Unknow	Unknow
