# Supplementary material for: The apolipoprotein B and apolipoprotein A-I Ratio serves as a strong prognostic factor for the overall survival of patients with colorectal cancer
Source: Front Oncol. 2023 Jan 13;12:1089688. doi: 10.3389/fonc.2022.1089688 (PMC9880464; doi:10.3389/fonc.2022.1089688)
Supplement: Supplementary file 2 [file DataSheet_2.zip › Source data+statistical program/ColoLiverLung20191023.Rmd]

---
title: "Col&LLMatastis"
author: "NERV_MAGI"
date: "10/23/2019"
output: html_document
editor_options: 
  chunk_output_type: console
---

```{r setup, include=FALSE}
knitr::opts_chunk$set(echo = TRUE)
library("survival")
library("survminer")
library("tidyr")
library("tidyverse")
library("tidytidbits")
library("ggplot2")
library("beeswarm")
library("ggbeeswarm")
library("rstatix")
library("tableone")
library("forestplot")
library("grid")
library("checkmate")
library("readxl")
library("Hmisc")
library("corrplot")
library("survivalAnalysis")
library("maxstat")

setwd("~/Documents/SYSUCC/Projects/49CRC&L+PM/01DataAna")
tt <- read.csv("ColOrvsLivOr.csv")
kk <- read.csv("ColvsLivvsLung.csv")
kk <- read.csv("Baseline.csv")
ll <- read.csv("SimultaneousremovalCL.csv")
Lipid.df <- read_excel("~/Documents/SYSUCC/Projects/49CRC&L+PM/01DataAna/DataDemo20211128 PYX.xlsx")
summary(tt)
summary(kk)
summary(ll)
a <- c("Group", "IntensityAPOB", "IntensitySPTA1", "IntensityFLNC", "IntensityANK1", "AreaAPOB", "AreaSPTA1", "AreaFLNC", "AreaANK1", "Survival", "Gender", "Diff", "Tumor.invation", "Neuro", "MVI", "Edge", "Lymph", "Meta", "Dukes")

tt$Group <- factor(tt$Group, levels = c(1,2), labels = c("Colo", "LiverM"))
tt$IntensityAPOB <- factor(tt$IntensityAPOB, levels = c(0,1,2,3), labels = c("Non", "Weak", "Medium", "Strong"))
#tt$IntensityAPOBc <- factor(tt$IntensityAPOB, levels = c(0,1,2,3), labels = c("Low", "Low", "High", "High"))
tt$AreaAPOB <- factor(tt$AreaAPOB, levels = c(0,1,2,3), labels = c("0%", "1-25%", "26-50%", "51-75%"))
tt$IntensitySPTA1 <- factor(tt$IntensitySPTA1, levels = c(0,1,2,3), labels = c("Non", "Weak", "Medium", "Strong"))
tt$AreaSPTA1 <- factor(tt$AreaSPTA1, levels = c(0,1,2,3), labels = c("0%", "1-25%", "26-50%", "51-75%"))
tt$IntensityFLNC <- factor(tt$IntensityFLNC, levels = c(0,1,2,3), labels = c("Non", "Weak", "Medium", "Strong"))
tt$AreaFLNC <- factor(tt$AreaFLNC, levels = c(0,1,2,3), labels = c("0%", "1-25%", "26-50%", "51-75%"))
tt$IntensityANK1 <- factor(tt$IntensityANK1, levels = c(0,1,2,3), labels = c("Non", "Weak", "Medium", "Strong"))
tt$AreaANK1 <- factor(tt$AreaANK1, levels = c(0,1,2,3,4), labels = c("0%", "1-25%", "26-50%", "51-75%", "75%-100%"))
#tt$IntensityFLNCc <- factor(tt$IntensityFLNC, levels = c(0,1,2,3), labels = c("Low", "Low", "High", "High"))

kk$Group <- factor(kk$Group, levels = c(1,2,3), labels = c("Colorectal", "Liver", "Lung"))
kk$IntensityAPOB <- factor(kk$IntensityAPOB, levels = c(0,1,2,3), labels = c("Non", "Weak", "Medium", "Strong"))
#kk$IntensityAPOBc <- factor(kk$IntensityAPOB, levels = c(0,1,2,3), labels = c("Low", "Low", "High", "High"))
kk$AreaAPOB <- factor(kk$AreaAPOB, levels = c(0,1,2,3), labels = c("0%", "1-25%", "26-50%", "51-75%"))
kk$IntensitySPTA1 <- factor(kk$IntensitySPTA1, levels = c(0,1,2,3), labels = c("Non", "Weak", "Medium", "Strong"))
kk$AreaSPTA1 <- factor(kk$AreaSPTA1, levels = c(0,1,2,3), labels = c("0%", "1-25%", "26-50%", "51-75%"))
kk$IntensityFLNC <- factor(kk$IntensityFLNC, levels = c(0,1,2,3), labels = c("Non", "Weak", "Medium", "Strong"))
#kk$IntensityFLNCc <- factor(kk$IntensityFLNC, levels = c(0,1,2,3), labels = c("Low", "Low", "High", "High"))
kk$AreaFLNC <- factor(kk$AreaFLNC, levels = c(0,1,2,3), labels = c("0%", "1-25%", "26-50%", "51-75%"))
kk$IntensityANK1 <- factor(kk$IntensityANK1, levels = c(0,1,2,3), labels = c("Non", "Weak", "Medium", "Strong"))
kk$AreaANK1 <- factor(kk$AreaANK1, levels = c(0,1,2,3,4), labels = c("0%", "1-25%", "26-50%", "51-75%", "75%-100%"))

dput(names(tt))
dput(names(kk))
dput(names(ll))
(CreateTableOne(strata = "Group", data = tt, factorVars = a, includeNA = FALSE, test = TRUE, testApprox = chisq.test, argsApprox = list(correct = TRUE), testExact = fisher.test, argsExact = list(workspace = 2 * 10^5), testNormal = oneway.test, argsNormal = list(var.equal = TRUE), testNonNormal = kruskal.test, argsNonNormal = list(NULL), smd = TRUE))
(CreateTableOne(strata = "Group", data = kk, factorVars = a, includeNA = FALSE, test = TRUE, testApprox = chisq.test, argsApprox = list(correct = TRUE), testExact = fisher.test, argsExact = list(workspace = 2 * 10^5), testNormal = oneway.test, argsNormal = list(var.equal = TRUE), testNonNormal = kruskal.test, argsNonNormal = list(NULL), smd = TRUE))
summary(CreateTableOne(data = kk, factorVars = a, includeNA = FALSE, test = TRUE, testApprox = chisq.test, argsApprox = list(correct = TRUE), testExact = fisher.test, argsExact = list(workspace = 2 * 10^5), testNormal = oneway.test, argsNormal = list(var.equal = TRUE), testNonNormal = kruskal.test, argsNonNormal = list(NULL), smd = TRUE))

(Cross <- table(tt$Group, tt$IntensityFLNC))
(Cross <- table(kk$Group, kk$IntensityFLNC))
(Cross <- table(kk$Group, kk$Gender))
(Cross <- Cross[-1,])
addmargins(Cross)    ##Add colums and rows totals
chisq.test(Cross)

#Pairwise comparing

chisq.test(addmargins(Cross <- table(kk$IntensityAPOB, kk$Group)))
chisq.test(addmargins(Cross <- table(kk$Diff, kk$Group)[,-3]))
chisq.test(addmargins(Cross <- table(kk$Diff, kk$Group)[,-2]))
chisq.test(addmargins(Cross <- table(kk$Diff, kk$Group)[,-1]))

chisq.test(addmargins(Cross <- table(tt$IntensityAPOB, tt$Group)))
chisq.test(addmargins(Cross <- table(tt$IntensityAPOB, tt$Group)[,-3]))
chisq.test(addmargins(Cross <- table(tt$IntensityAPOB, tt$Group)[,-2]))
chisq.test(addmargins(Cross <- table(tt$IntensityAPOB, tt$Group)[,-1]))


(Cross <- table(kk$Diff, kk$Group))
(Cross[, 2] <- Cross[, 2] + Cross[, 3])
Cross[rownames(Cross)!= "Lung", ]
chisq.test(addmargins(Cross))

pairwise.chisq.test(addmargins(Cross <- table(kk$IntensityFLNC, kk$Group)))


cor.test(tt$Group, tt$IntensityFLNC, method = "spearman")

##Survival analysis

tt <- read.csv("ColOrvsLivOr.csv")
kk <- read.csv("ColvsLivvsLung.csv")
kk <- read.csv("Baseline.csv")
ll <- read.csv("SimultaneousremovalCL.csv")

OS1 <- survfit(Surv(time = tt$OS, event = tt$Survival) ~ IntensityAPOB, data = tt)
OS1 <- survfit(Surv(time = tt$OS, event = tt$Survival) ~ IntensitySPTA1, data = tt)
OS1 <- survfit(Surv(time = tt$OS, event = tt$Survival) ~ IntensityFLNC, data = tt)
OS1 <- survfit(Surv(time = tt$OS, event = tt$Survival) ~ IntensityANK1, data = tt)
OS1 <- survfit(Surv(time = ll$OS, event = ll$Survival) ~ Group, data = ll)

OS2 <- survfit(Surv(time = kk$OS, event = kk$Survival) ~ IntensityAPOB, data = kk)
OS2 <- survfit(Surv(time = kk$OS, event = kk$Survival) ~ Group, data = kk)
summary(OS1, time = c(12, 24, 36, 48, 60))

ggsurvplot(OS1, xlab = "Months", ylab = "Overall survival, %", title = NULL, censor = TRUE, pval = TRUE, pval.size = 4, pval.coord = c(0.8, 0.1), legend.title = "Groups", fun = "pct", legend = c(0.15, 0.4), size = 0.5, break.time.by = 12, axes.offset = TRUE, linetype = 7, conf.int = FALSE, conf.int.style = "step", palette = "jco", risk.table = TRUE, risk.table.title = "Patients at risk", tables.theme = theme_survminer(font.main = 10) + theme_cleantable(),  risk.table.height = 0.25, risk.table.y.text = FALSE, risk.table.fontsize = 4)

ggsurvplot(OS1, xlab = "Months", ylab = "Overall survival, %", title = NULL, censor = TRUE, pval = TRUE, pval.size = 4, pval.coord = c(0.8, 0.1), legend.title = "Groups", legend.labs = c("Similar expression", "Different expression"), fun = "pct", legend = c(0.2, 0.3), size = 0.5, break.time.by = 12, axes.offset = TRUE, linetype = 7, conf.int = FALSE, conf.int.style = "step", xlim = c(0, 100), palette = "jco", risk.table = TRUE, risk.table.title = "Patients at risk", tables.theme = theme_survminer(font.main = 10) + theme_cleantable(),  risk.table.height = 0.25, risk.table.y.text = FALSE, risk.table.fontsize = 4)

ggsurvplot(OS1, xlab = "Months", ylab = "Overall survival, %", title = NULL, censor = TRUE, pval = TRUE, pval.size = 4, pval.coord = c(0.8, 0.1), legend.title = "Groups", fun = "pct", legend = c(0.15, 0.35), legend.labs = c("Negative", "Weak", "Medium", "Strong"), size = 0.5, break.time.by = 12, axes.offset = TRUE, linetype = 7, conf.int = FALSE, conf.int.style = "step", palette = "jco",xlim = c(0, 90), risk.table = TRUE, risk.table.title = "Patients at risk", tables.theme = theme_survminer(font.main = 10) + theme_cleantable(),  risk.table.height = 0.25, risk.table.y.text = FALSE, risk.table.fontsize = 4)

ggsurvplot(OS1, xlab = "Months", ylab = "Overall survival, %", title = NULL, censor = TRUE, pval = TRUE, pval.size = 4, pval.coord = c(0.8, 0.1), legend.title = "Groups", fun = "pct", legend = c(0.15, 0.35), xlim = c(0, 90), legend.labs = c("Negative", "Weak"), size = 0.5, break.time.by = 12, axes.offset = TRUE, linetype = 7, conf.int = FALSE, conf.int.style = "step", palette = "jco", risk.table = TRUE, risk.table.title = "Patients at risk", tables.theme = theme_survminer(font.main = 10) + theme_cleantable(),  risk.table.height = 0.25, risk.table.y.text = FALSE, risk.table.fontsize = 4)

ggsurvplot(OS1, xlab = "Months", ylab = "Overall survival, %", title = NULL, censor = TRUE, pval = TRUE, pval.size = 4, pval.coord = c(0.8, 0.1), legend.title = "Groups", fun = "pct", legend = c(0.15, 0.35), legend.labs = c("Negative", "Positive"), size = 0.5, break.time.by = 12, axes.offset = TRUE, linetype = 7, conf.int = FALSE, conf.int.style = "step", palette = "jco", risk.table = TRUE, risk.table.title = "Patients at risk", tables.theme = theme_survminer(font.main = 10) + theme_cleantable(),  risk.table.height = 0.25, risk.table.y.text = FALSE, risk.table.fontsize = 4)

ggsurvplot(OS2, xlab = "Months", ylab = "Overall survival, %", title = NULL, censor = TRUE, pval = TRUE, pval.size = 4, pval.coord = c(5, 5), legend.title = "Groups", fun = "pct", legend = c(0.15, 0.35), legend.labs = c("No stain", "Weak", "Medium", "Strong"), size = 0.5, break.time.by = 12, axes.offset = FALSE, linetype = 7, conf.int = FALSE, conf.int.style = "step", palette = "jco", risk.table = TRUE, risk.table.title = "Patients at risk", tables.theme = theme_survminer(font.main = 10) + theme_cleantable(),  risk.table.height = 0.25, risk.table.y.text = FALSE, risk.table.x.text = FALSE, risk.table.fontsize = 4)

ggsurvplot(OS2, xlab = "Months", ylab = "Overall survival, %", title = NULL, censor = TRUE, pval = TRUE, pval.size = 4, pval.coord = c(5, 5), legend.title = "Groups", fun = "pct", legend = c(0.15, 0.3), legend.labs = c("Negative", "Weak", "Medium", "Strong"), size = 0.5, break.time.by = 12, axes.offset = FALSE, linetype = 7, conf.int = FALSE, conf.int.style = "step", palette = "jco", risk.table = TRUE, risk.table.title = "Patients at risk", tables.theme = theme_survminer(font.main = 10) + theme_cleantable(),  risk.table.height = 0.25, risk.table.y.text = FALSE, risk.table.x.text = FALSE, risk.table.fontsize = 4)

ggsurvplot(OS2, xlab = "Months", ylab = "Overall survival, %", title = NULL, censor = TRUE, pval = TRUE, pval.size = 4, pval.coord = c(5, 5), legend.title = "Groups", fun = "pct", legend = c(0.27, 0.3), legend.labs = c("CRC", "CRC with liver metastastasis", "CRC with lung metastastasis"), size = 0.5, break.time.by = 12, axes.offset = FALSE, linetype = 7, conf.int = FALSE, conf.int.style = "step", palette = "jco", risk.table = TRUE, risk.table.title = "Patients at risk", tables.theme = theme_survminer(font.main = 10) + theme_cleantable(),  risk.table.height = 0.25, risk.table.y.text = FALSE, risk.table.x.text = FALSE, risk.table.fontsize = 4)


```


Correlation Analysis
```{r}
colnames(Lipid.df)

corr.df <- Lipid.df[, c("Group", "APOB", "APOA1", "CHO", "HDL-C", "LDL-C", "TG", "IntensityAPOB", "IntensitySPTA1", "IntensityFLNC", "IntensityANK1", "AreaAPOB", "AreaSPTA1", "AreaFLNC", "AreaANK1", "Survival", "OS", "Age", "Gender", "Diff", "Dukes")]

corr.df$APOB <- as.numeric(corr.df$APOB)
corr.df$APOA1 <- as.numeric(corr.df$APOA1)
corr.df$CHO <- as.numeric(corr.df$CHO)
corr.df$`HDL-C` <- as.numeric(corr.df$`HDL-C`)
corr.df$`LDL-C` <- as.numeric(corr.df$`LDL-C`)
corr.df$TG <- as.numeric(corr.df$TG)
corr.df$Group <- as.factor(corr.df$Group)
corr.df$Gender <- as.factor(corr.df$Gender)
corr.df$Diff <- as.factor(corr.df$Diff)

corr.df$AreaAPOB <- as.factor(corr.df$AreaAPOB)
corr.df$AreaSPTA1 <- as.factor(corr.df$AreaSPTA1)
corr.df$AreaFLNC <- as.factor(corr.df$AreaFLNC)
corr.df$IntensityAPOB <- as.factor(corr.df$IntensityAPOB)
corr.df$IntensitySPTA1 <- as.factor(corr.df$IntensitySPTA1)
corr.df$IntensityFLNC <- as.factor(corr.df$IntensityFLNC)
corr.df$IntensityANK1 <- as.factor(corr.df$IntensityANK1)

summary(corr.df)

corr.df <- corr.df %>% mutate(apoBA = APOB/APOA1)

colnames(corr.df) <- c("Groups", "apoB", "apoA1", "Cholesterol", "HDL-C", "LDL-C", "Triglycerides", "Intensity of apoB", "Intensity of SPTA1", "Intensity of FLNC", "Intensity of ANK1", "Area of apoB", "Area of SPTA1", "Area of FLNC", "Area of ANK1", "Survival", "OS time", "Ages", "Gender", "Differentiations", "apoB/A")

corr.df <- corr.df[, !(colnames(corr.df) %in% c("Intensity of SPTA1", "Intensity of FLNC", "Intensity of ANK1", "Area of SPTA1", "Area of FLNC", "Area of ANK1", "Survival"))]

res <- rcorr(as.matrix(corr.df))
#round(res$P, 3)
#round(res$r, 3)

path = "~/Documents/SYSUCC/Projects/49CRC&L+PM/01DataAna"
setwd(path)
pdf(height = 10, width = 10, file = "Correplot_20211126.pdf")
corrplot(res$r, method = "circle", type = "upper", order = "hclust", p.mat = res$P, insig = 'label_sig', 
         #addCoef.col = "black", addCoefasPercent = TRUE, # Add coefficient of correlation
         col = colorRampPalette(c("red", "white", "blue"))(200), 
         tl.col = "black", tl.cex = 0.8, tl.srt = 45, #Text label color, size and rotation
         sig.level = c(0.001, 0.01, 0.05), pch.cex = 0.8, pch.col = 'grey20',
         diag = FALSE # hide correlation coefficient on the principal diagonal
         )
dev.off()
```

###Multivariable Analysis
```{r}
colnames(Lipid.df)
summary(corr.df)

multi.df <- corr.df[, c("Group", "APOB", "APOA1", "CHO", "HDL-C", "LDL-C", "TG", "Survival", "OS", "Age", "Gender", "Diff", "apoBA", "Dukes")]

multi.df <- multi.df %>% mutate(Group = rename_factor(Group, `1` = "C", `2` = "CH", `3` = "CL"), 
                                Gender = rename_factor(Gender, `0` = "Male", `1` = "Female"), 
                                Diff = rename_factor(Diff, `1`= "Poor", `2` = "Moderate", `3` = "Well"),
                                Dukes = rename_factor(Dukes, `1`= "A stage", `2` = "B stage", `3` = "C stage", `4` = "D stage"),
                                #APOB = cut(APOB, breaks = c(-Inf, 0.95, Inf), labels = c("≤0.95", ">0.95")),
                                #APOA1 = cut(APOA1, breaks = c(-Inf, 1.24, Inf), labels = c("≤1.22", ">1.22")),
                                #CHO = cut(CHO, breaks = c(-Inf, 5.03, Inf), labels = c("≤4.97", ">4.97")),
                                #`HDL-C` = cut(`HDL-C`, breaks = c(-Inf, 1.24, Inf), labels = c("≤1.20", ">1.20")),
                                #`LDL-C` = cut(`LDL-C`, breaks = c(-Inf, 3.16, Inf), labels = c("≤3.07", ">3.07")),
                                #TG = cut(TG, breaks = c(-Inf, 1.58, Inf), labels = c("≤1.26", ">1.26")), 
                                #Age = cut(Age, breaks = c(-Inf, 55, Inf), labels = c("≤60", ">60")), 
                                #apoBA = cut(apoBA, breaks = c(-Inf, 0.79, Inf), labels = c("≤0.78", ">0.78"))
                                )

colnames(multi.df) <- c("Groups", "apoB", "apoA1", "Cholesterol", "HDL-C", "LDL-C", "Triglycerides", "Survival", "OS", "Age", "Gender", "Differentiations", "apoB/A", "Duke's stages")


multi.df %>% 
  analyse_multivariate(vars(OS, Survival), covariates = vars("Groups", "apoB", "apoA1", "Cholesterol", "HDL-C", "LDL-C", "Triglycerides", "Age", "Gender", "Differentiations", "apoB/A", "Duke's stages"), reference_level_dict = c(Gender = "Female", Group = "C", Differentiations = "Well", `Duke's stages` = "A stage"), sort_frame_by = vars(p)) -> multi.res
#print(multi.res)
forest_plot(multi.res,
            endpoint_labeller = c(OS = "OS"),
            factor_labeller = identity,
            orderer = ~order(HR),
            labels_displayed = c("endpoint", "factor", "n"),
            label_headers = c(endpoint = "Endpoint", factor = "Subgroup", n = "N"),
            values_displayed = c("HR", "CI", "p"),
            value_headers = c(HR = "HR", CI = "95%CI", p = "p"),
            HRsprintfFormat = "%.2f",
            psprintfFormat = "%.3f",
            log_scale = TRUE,
            HR_x_limits = NULL,
            factor_id_sep = ": ",
            ggtheme = ggplot2::theme_bw(base_size = 10),
            relative_widths = c(1, 1.5, 0.8), 
            base_papersize = dinA(4))


map(vars("Groups", "apoB", "apoA1", "Cholesterol", "HDL-C", "LDL-C", "Triglycerides", "Age", "Gender", "Differentiations", "apoB/A", "Duke's stages"), function(by)
{
  analyse_multivariate(multi.df,
                       vars(OS, Survival),
                       covariates = list(by), # covariates expects a list
                       )
}) %>%
  forest_plot(endpoint_labeller = c(OS = "OS"),
              orderer = ~order(HR),
              labels_displayed = c("endpoint", "factor", "n"),
              label_headers = c(endpoint = "Endpoint", factor = "Subgroup", n = "N"),
              values_displayed = c("HR", "CI", "p"),
              value_headers = c(HR = "HR", CI = "95%CI", p = "p"),
              HRsprintfFormat = "%.2f",
              psprintfFormat = "%.3f",
              log_scale = TRUE,
              HR_x_limits = NULL,
              factor_id_sep = ": ",
              ggtheme = ggplot2::theme_bw(base_size = 10))


```

###CutOff
```{r}

cut.df <- corr.df[, c("Survival", "OS", "APOB", "APOA1", "apoBA", "Group", "CHO", "HDL-C", "LDL-C", "TG", "IntensityAPOB", "AreaAPOB", "Age", "Gender", "Diff", "Dukes")]

colnames(cut.df) <- c("Survival", "OS", "apoB", "apoA1", "apoBA", "Group", "Cholesterol", "HDL-C", "LDL-C", "Triglycerides", "IntensityAPOB", "AreaAPOB", "Age", "Gender", "Differentiations", "Dukes")

plot.cut <- surv_cutpoint(cut.df, time = "OS", event = "Survival", variables = c("apoA1", "apoBA"), minprop = 0.11, progressbar = TRUE)
plot.cut <- surv_cutpoint(cut.df, time = "OS", event = "Survival", variables = c("apoB"), minprop = 0.02, progressbar = TRUE)
summary(plot.cut)
plot(plot.cut, "apoBA", palette = "jco")
plot(plot.cut, "apoA1", palette = "jco")
plot(plot.cut, "apoB", palette = "jco")

res.cat <- surv_categorize(plot.cut, variables = "apoBA", labels = c("Low", "High"))
res.cat <- surv_categorize(plot.cut, variables = "apoA1", labels = c("Low", "High"))
res.cat <- surv_categorize(plot.cut, variables = "apoB", labels = c("Low", "High"))
head(res.cat)

fit <- survfit(Surv(OS, Survival) ~ `apoBA`, data = res.cat)
fit <- survfit(Surv(OS, Survival) ~ `apoA1`, data = res.cat)
fit <- survfit(Surv(OS, Survival) ~ `apoB`, data = res.cat)
summary(fit)

ggsurvplot(fit, xlab = "Months", ylab = "Overall survival, %", title = NULL, censor = TRUE, pval = TRUE, pval.size = 4, pval.coord = c(5, 20), legend.title = "Groups", fun = "pct", legend = c(0.12, 0.3), legend.labs = c("apoB/A = High", "apoB/A = Low"), size = 0.5, break.time.by = 12, axes.offset = FALSE, linetype = 7, conf.int = FALSE, conf.int.style = "step", palette = "jco", risk.table = TRUE, risk.table.title = "Patients at risk", tables.theme = theme_survminer(font.main = 10) + theme_cleantable(),  risk.table.height = 0.25, risk.table.y.text = FALSE, risk.table.x.text = FALSE, risk.table.fontsize = 4)

ggsurvplot(fit, xlab = "Months", ylab = "Overall survival, %", title = NULL, censor = TRUE, pval = TRUE, pval.size = 4, pval.coord = c(5, 20), legend.title = "Groups", fun = "pct", legend = c(0.12, 0.3), legend.labs = c("apoA1 = High", "apoA1 = Low"), size = 0.5, break.time.by = 12, axes.offset = FALSE, linetype = 7, conf.int = FALSE, conf.int.style = "step", palette = "jco", risk.table = TRUE, risk.table.title = "Patients at risk", tables.theme = theme_survminer(font.main = 10) + theme_cleantable(),  risk.table.height = 0.25, risk.table.y.text = FALSE, risk.table.x.text = FALSE, risk.table.fontsize = 4)

ggsurvplot(fit, xlab = "Months", ylab = "Overall survival, %", title = NULL, censor = TRUE, pval = TRUE, pval.size = 4, pval.coord = c(6, 20), legend.title = "Groups", fun = "pct", legend = c(0.12, 0.3), legend.labs = c("apoB = High", "apoB = Low"), size = 0.5, break.time.by = 12, axes.offset = FALSE, linetype = 7, conf.int = FALSE, conf.int.style = "step", palette = "jco", risk.table = TRUE, risk.table.title = "Patients at risk", tables.theme = theme_survminer(font.main = 10) + theme_cleantable(),  risk.table.height = 0.25, risk.table.y.text = FALSE, risk.table.x.text = FALSE, risk.table.fontsize = 4)

```


###BaseLine
```{r}

colnames(base.df)

base.df <- cut.df

base.df$apoBA <- cut(base.df$apoBA, breaks = c(-Inf, 0.89, Inf), labels = c("apoB/A = Low", "apoB/A = High"))

cat <- c("Survival", "Group", "apoBA", "IntensityAPOB", "AreaAPOB", "Gender", "Differentiations", "Dukes")
nonpara <- c("OS", "apoB", "apoA1", "Cholesterol", "HDL-C", "LDL-C", "Triglycerides", "Age")

dput(names(base.df))
baseline.df <- (CreateTableOne(strata = "apoBA", data = base.df, factorVars = cat, includeNA = FALSE, test = TRUE, testApprox = chisq.test, argsApprox = list(correct = TRUE), testExact = fisher.test, argsExact = list(workspace = 2 * 10^5), testNormal = oneway.test, argsNormal = list(var.equal = TRUE), testNonNormal = kruskal.test, argsNonNormal = list(NULL), smd = TRUE))
baseline.df <- print(baseline.df, nonnormal = nonpara, formatOptions = list(big.mark = ","), quote = FALSE, noSpaces = TRUE)
## Save to a CSV file
write.csv(baseline.df, file = "Baseline20211206_231_aopBA.csv")

dput(names(base.df))
baseline.df <- (CreateTableOne(data = base.df, factorVars = cat, includeNA = FALSE, test = TRUE, testApprox = chisq.test, argsApprox = list(correct = TRUE), testExact = fisher.test, argsExact = list(workspace = 2 * 10^5), testNormal = oneway.test, argsNormal = list(var.equal = TRUE), testNonNormal = kruskal.test, argsNonNormal = list(NULL), smd = TRUE))
baseline.df <- print(baseline.df, nonnormal = nonpara, formatOptions = list(big.mark = ","), quote = FALSE, noSpaces = TRUE)
## Save to a CSV file
write.csv(baseline.df, file = "Baseline20211206_231.csv")

```
