# Supplementary material for: The apolipoprotein B and apolipoprotein A-I Ratio serves as a strong prognostic factor for the overall survival of patients with colorectal cancer
Source: Front Oncol. 2023 Jan 13;12:1089688. doi: 10.3389/fonc.2022.1089688 (PMC9880464; doi:10.3389/fonc.2022.1089688)
Supplement: Supplementary file 3 [file DataSheet_3.zip]

Archive with 28 entries (27 files):
- OriginalImages/
- __MACOSX/._OriginalImages
- OriginalImages/-F-100x-1.jpg
- __MACOSX/OriginalImages/._-F-100x-1.jpg
- OriginalImages/1-C-100x-2.jpeg
- __MACOSX/OriginalImages/._1-C-100x-2.jpeg
- OriginalImages/2-F-100x-2.jpeg
- __MACOSX/OriginalImages/._2-F-100x-2.jpeg
- OriginalImages/.DS_Store
- __MACOSX/OriginalImages/._.DS_Store
- OriginalImages/2-C-100x-2.jpeg
- __MACOSX/OriginalImages/._2-C-100x-2.jpeg
- OriginalImages/1-F-100x-2.jpeg
- __MACOSX/OriginalImages/._1-F-100x-2.jpeg
- OriginalImages/2-L-100x-2-1.jpeg
- __MACOSX/OriginalImages/._2-L-100x-2-1.jpeg
- OriginalImages/1-L-100x-2.jpeg
- __MACOSX/OriginalImages/._1-L-100x-2.jpeg
- OriginalImages/3-C-100x-1.jpg
- __MACOSX/OriginalImages/._3-C-100x-1.jpg
- OriginalImages/-L-100x-1.jpeg
- __MACOSX/OriginalImages/._-L-100x-1.jpeg
- OriginalImages/3-L-100x-1.jpeg
- __MACOSX/OriginalImages/._3-L-100x-1.jpeg
- OriginalImages/-C-100x-2.jpeg
- __MACOSX/OriginalImages/._-C-100x-2.jpeg
- OriginalImages/3-F-100x-2.jpeg
- __MACOSX/OriginalImages/._3-F-100x-2.jpeg
